# Supplementary material for: GNA14 may be a potential prognostic biomarker in nasopharyngeal carcinoma
Source: Front Oncol. 2024 Nov 26;14:1482038. doi: 10.3389/fonc.2024.1482038 (PMC11628407; doi:10.3389/fonc.2024.1482038)
Supplement: Supplementary Table 1 — The characteristics of the GEO datasets and the tumor types in the TCGA database. [file Table1.xlsx]

## Sheet: Supplementary table 1
Characteristics of the GEO dataset
Type	Database	Platform	NPC	Non-NPC
Bulk RNA-seq	GSE53819	GPL6480	18	18
Bulk RNA-seq	GSE12452	GPL570	31	10
Bulk RNA-seq	GSE64634	GPL570	12	4
Bulk RNA-seq	GSE61218	GPL19061	10	6
Bulk RNA-seq	GSE102349	GPL11154	113	0
Tumor types in the TCGA database
Types of Cancer	Abbreviations
Adrenocortical carcinoma	ACC
Bladder Urothelial Carcinoma	BLCA
Breast invasive carcinoma	BRCA
Cervical squamous cell carcinoma and endocervical adenocarcinoma	CESC
Cholangiocarcinoma	CHOL
Colon adenocarcinoma	COAD
Lymphoid Neoplasm Diffuse Large B-cell Lymphoma	DLBC
Esophageal carcinoma	ESCA
Glioblastoma multiforme	GBM
Head and Neck squamous cell carcinoma	HNSC
Kidney Chromophobe	KICH
Kidney Clear Cell Carcinoma	KIRC
Kidney renal papillary cell carcinoma	KIRP
Acute Myeloid Leukemia	LAML
Brain Lower Grade Glioma	LGG
Liver hepatocellular carcinoma	LIHC
Lung adenocarcinoma	LUAD
Lung squamous cell carcinoma	LUSC
Mesothelioma	MESO
Ovarian serous cystadenocarcinoma	OV
Pancreatic adenocarcinoma	PAAD
Pheochromocytoma and Paraganglioma	PCPG
Prostate adenocarcinoma	PRAD
Rectum adenocarcinoma	READ
Sarcoma	SARC
Skin Cutaneous Melanoma	SKCM
Stomach adenocarcinoma	STAD
Testicular Germ Cell Tumors	TGCT
Thyroid carcinoma	THCA
Uterine Corpus Endometrial Carcinoma	UCEC
Uterine Carcinosarcoma	UCS
Uveal Melanoma	UVM

## Sheet: Supplementary table 2
id	logFC	AveExpr	t	P.Value	adj.P.Val	B
CLIC6	-2.11418	8.47763	-12.1648	9.43443e-20	1.58678e-15	34.4478
TPPP3	-3.07021	8.70271	-11.6638	8.02604e-19	6.7495e-15	32.3631
SPATA4	-2.08706	6.97648	-11.1483	7.46739e-18	4.18647e-14	30.1889
C1orf194	-2.90434	7.5765	-11.0621	1.08703e-17	4.26242e-14	29.8227
VILL	-1.15554	9.09005	-11.0269	1.26714e-17	4.26242e-14	29.6731
CAPS	-2.2147	9.11762	-10.9521	1.75651e-17	4.50611e-14	29.3545
C9orf24	-3.68098	9.73978	-10.9371	1.87543e-17	4.50611e-14	29.2906
PHYHD1	-1.30483	7.55055	-10.8581	2.64973e-17	5.0078e-14	28.9533
DNALI1	-2.99533	8.60557	-10.8158	3.18935e-17	5.0078e-14	28.7725
TTC9	-1.69247	7.2639	-10.8032	3.37082e-17	5.0078e-14	28.7185
UBXN10	-2.0985	6.79327	-10.7927	3.52994e-17	5.0078e-14	28.6734
LTF	-4.79036	10.8721	-10.7899	3.57296e-17	5.0078e-14	28.6616
LRRC34	-2.30844	6.91838	-10.7377	4.49211e-17	5.81175e-14	28.4382
MUC16	-2.94957	8.45759	-10.6954	5.40743e-17	5.84341e-14	28.2572
PPP1R36	-1.53859	6.90407	-10.6916	5.5e-17	5.84341e-14	28.2406
AK7	-2.0498	7.2129	-10.684	5.68505e-17	5.84341e-14	28.2083
ZMYND12	-1.67979	7.30873	-10.6754	5.90629e-17	5.84341e-14	28.171
ROPN1L	-2.71284	7.40487	-10.5893	8.6221e-17	7.98966e-14	27.8018
WDR38	-1.99333	7.31186	-10.5789	9.02572e-17	7.98966e-14	27.7571
ZMYND10	-2.2968	8.24554	-10.532	1.10968e-16	9.33185e-14	27.5554
C11orf16	-1.98217	8.3807	-10.4785	1.40449e-16	1.12486e-13	27.3254
MORN5	-3.36652	7.33534	-10.4522	1.57743e-16	1.20594e-13	27.212
RIBC2	-2.01742	7.46569	-10.4372	1.68549e-16	1.23253e-13	27.1473
DLEC1	-2.0707	8.78252	-10.4176	1.83747e-16	1.28768e-13	27.063
CAPSL	-3.42618	8.10919	-10.3765	2.2028e-16	1.39177e-13	26.8859
DNAH12	-2.10434	6.53594	-10.3763	2.20511e-16	1.39177e-13	26.8849
LRRC71	-2.20395	6.54032	-10.3733	2.23425e-16	1.39177e-13	26.8721
C2orf40	-3.34249	7.37973	-10.3559	2.41285e-16	1.4151e-13	26.797
C1orf87	-2.79516	6.74582	-10.3534	2.43997e-16	1.4151e-13	26.7861
CCDC19	-2.39023	8.44891	-10.3182	2.85117e-16	1.59564e-13	26.634
C11orf88	-3.53184	7.71748	-10.3111	2.94101e-16	1.59564e-13	26.6037
RGS22	-2.34969	6.98447	-10.2457	3.92866e-16	2.06488e-13	26.3209
C9orf135	-2.99057	7.02871	-10.1849	5.14295e-16	2.61731e-13	26.0578
TTC29	-2.85426	6.44237	-10.1785	5.29096e-16	2.61731e-13	26.0301
TMEM190	-3.18763	8.87489	-10.1596	5.75284e-16	2.6925e-13	25.9483
PZP	-1.5014	7.72472	-10.1592	5.76312e-16	2.6925e-13	25.9466
CCDC17	-2.35639	8.89388	-10.1462	6.10316e-16	2.74103e-13	25.8906
ARMC4	-1.7477	6.12668	-10.1429	6.19295e-16	2.74103e-13	25.8763
DNAH9	-2.12312	7.32241	-10.1267	6.65472e-16	2.86989e-13	25.8061
TMEM232	-1.45129	5.19748	-10.0756	8.34719e-16	3.50587e-13	25.5847
DNAI1	-2.06624	7.00355	-10.0703	8.54633e-16	3.50587e-13	25.5617
SCUBE2	-1.92776	8.43839	-10.0478	9.44364e-16	3.78173e-13	25.4642
C7orf57	-3.26238	5.13149	-10.026	1.04057e-15	4.07008e-13	25.3694
NME5	-2.38129	7.24163	-10.0062	1.13631e-15	4.34354e-13	25.2834
RIBC1	-1.38238	6.93423	-9.98041	1.27405e-15	4.75856e-13	25.1716
MSLN	-2.84046	6.6791	-9.97425	1.30941e-15	4.75856e-13	25.1449
SLC44A4	-2.57539	7.43117	-9.97078	1.32976e-15	4.75856e-13	25.1298
SPAG6	-2.91758	7.16434	-9.96162	1.38498e-15	4.85292e-13	25.0901
IQCD	-1.79079	7.52048	-9.9385	1.53493e-15	5.26858e-13	24.9896
GDA	-1.95259	6.56244	-9.91227	1.72477e-15	5.70236e-13	24.8757
DYNLRB2	-2.954	7.82462	-9.90887	1.75106e-15	5.70236e-13	24.8609
BCAS1	-1.64812	7.10358	-9.90734	1.76302e-15	5.70236e-13	24.8543
AKAP14	-2.88354	6.36479	-9.89585	1.85551e-15	5.79331e-13	24.8043
WDR16	-3.53555	7.23376	-9.89303	1.87892e-15	5.79331e-13	24.792
LRRC46	-2.41968	8.50693	-9.89118	1.89448e-15	5.79331e-13	24.784
ADH1C	-2.69299	8.04696	-9.87671	2.02037e-15	6.06798e-13	24.7211
EFCAB1	-2.49539	7.23745	-9.86588	2.12014e-15	6.25591e-13	24.674
GNA14	-1.40904	7.19746	-9.85679	2.20766e-15	6.40183e-13	24.6345
TEKT1	-3.32166	6.63098	-9.79829	2.86449e-15	8.16575e-13	24.38
RSPH4A	-2.25034	6.02478	-9.78879	2.98834e-15	8.37681e-13	24.3386
CCDC81	-1.69659	6.86155	-9.76853	3.27055e-15	9.0176e-13	24.2505
TSPAN1	-2.81098	10.8388	-9.76002	3.39701e-15	9.21522e-13	24.2134
ATP12A	-2.42541	8.37921	-9.74989	3.55383e-15	9.48759e-13	24.1693
C15orf26	-2.1645	5.95627	-9.7372	3.76072e-15	9.88305e-13	24.114
BAIAP3	-1.4819	6.98613	-9.69526	4.53385e-15	1.15596e-12	23.9313
FAM81B	-3.84682	7.26025	-9.69515	4.53613e-15	1.15596e-12	23.9308
C20orf85	-4.49133	9.35731	-9.64535	5.66431e-15	1.401e-12	23.7137
PCDP1	-2.47483	5.8585	-9.63509	5.92972e-15	1.44539e-12	23.669
PLAU	1.7226	10.849	9.62603	6.17425e-15	1.4835e-12	23.6295
ABHD6	-1.11995	8.43536	-9.61906	6.36951e-15	1.50886e-12	23.5991
TEKT2	-2.29735	7.9693	-9.59296	7.15624e-15	1.65831e-12	23.4852
LRRC10B	-2.73303	7.38658	-9.59167	7.19762e-15	1.65831e-12	23.4796
NEK10	-1.73345	6.9282	-9.58205	7.51357e-15	1.70771e-12	23.4376
CCDC153	-1.89859	7.33636	-9.5719	7.86208e-15	1.7631e-12	23.3933
HOXA10	1.9088	6.57079	9.56723	8.02773e-15	1.77656e-12	23.3729
CCDC151	-1.48	7.4991	-9.52257	9.79962e-15	2.14052e-12	23.178
SNTN	-4.16302	6.57875	-9.50431	1.06325e-14	2.29266e-12	23.0983
TTC21A	-1.10393	8.58506	-9.48395	1.16452e-14	2.44948e-12	23.0093
ARMC3	-3.3064	6.7029	-9.48384	1.1651e-14	2.44948e-12	23.0089
ELL3	-1.86699	9.20819	-9.43691	1.43707e-14	2.98396e-12	22.8038
CCDC96	-1.58527	8.70089	-9.42877	1.49028e-14	3.05671e-12	22.7683
RRAD	-2.07824	8.50804	-9.39939	1.69953e-14	3.44391e-12	22.6398
CCDC135	-1.80581	7.21436	-9.37245	1.91721e-14	3.83875e-12	22.522
DNAH7	-1.21992	5.85855	-9.33238	2.29359e-14	4.5192e-12	22.3468
TIMP4	-2.15471	6.37592	-9.32584	2.3617e-14	4.56569e-12	22.3182
RIIAD1	-1.93382	7.19319	-9.31968	2.42774e-14	4.64002e-12	22.2913
RCN1	1.19203	10.6202	9.31423	2.4877e-14	4.7012e-12	22.2674
C10orf107	-2.35382	5.89181	-9.24081	3.45571e-14	6.41472e-12	21.9461
C22orf15	-1.47319	8.00936	-9.23984	3.47071e-14	6.41472e-12	21.9419
CCDC37	-2.8808	6.70508	-9.21002	3.96657e-14	7.25149e-12	21.8114
RSPH1	-3.16759	9.9582	-9.19601	4.22348e-14	7.55688e-12	21.75
SPEF1	-1.29093	6.97726	-9.18509	4.43522e-14	7.8522e-12	21.7022
C6orf165	-2.29515	7.55422	-9.17765	4.58556e-14	8.03381e-12	21.6696
PACRG	-1.402	7.75796	-9.16707	4.80813e-14	8.3369e-12	21.6233
DNAI2	-1.73404	7.44162	-9.1465	5.27215e-14	9.04819e-12	21.5332
GINS1	1.41127	7.80374	9.14256	5.3661e-14	9.11641e-12	21.516
MFSD4	-1.27991	7.21975	-9.10811	6.26176e-14	1.05316e-11	21.3651
LRRC6	-1.29603	7.95795	-9.0961	6.60827e-14	1.10044e-11	21.3124
WDR63	-1.63133	6.63412	-9.09151	6.74539e-14	1.11184e-11	21.2923
CDH26	-1.45306	6.49748	-9.08942	6.80893e-14	1.11184e-11	21.2832
TNFAIP6	3.13531	8.20359	9.08235	7.02813e-14	1.1366e-11	21.2522
FMO5	-1.02727	6.02103	-9.06884	7.46706e-14	1.19608e-11	21.193
DTL	1.68073	8.74058	9.0515	8.07054e-14	1.28055e-11	21.117
TCTEX1D1	-1.94088	5.8194	-9.00791	9.812e-14	1.52804e-11	20.926
LRRC23	-1.49499	8.29461	-8.99176	1.05489e-13	1.61528e-11	20.8552
CDHR3	-1.77518	7.00669	-8.99144	1.05643e-13	1.61528e-11	20.8538
IQUB	-1.8392	5.01322	-8.96099	1.21098e-13	1.83491e-11	20.7203
GSTA3	-2.41616	8.4643	-8.92771	1.40593e-13	2.11127e-11	20.5744
C6orf118	-2.29242	5.97551	-8.91666	1.47735e-13	2.1989e-11	20.526
AGR3	-3.06798	7.78596	-8.91423	1.49355e-13	2.20351e-11	20.5153
FAM154B	-2.65242	6.23076	-8.88463	1.70555e-13	2.49441e-11	20.3855
TMC5	-3.07137	7.98865	-8.87257	1.8004e-13	2.61042e-11	20.3326
ENKUR	-2.28221	6.89347	-8.86752	1.84162e-13	2.64737e-11	20.3105
SRD5A2	-1.86385	6.46784	-8.86487	1.86363e-13	2.6563e-11	20.2989
MT3	-1.7096	9.54094	-8.83266	2.15342e-13	3.04356e-11	20.1576
SCRN1	-1.05222	10.6137	-8.80307	2.45912e-13	3.39385e-11	20.0278
STOML3	-2.15999	6.38302	-8.80282	2.4618e-13	3.39385e-11	20.0268
FAM129C	-1.95821	8.28332	-8.78615	2.65299e-13	3.62769e-11	19.9536
DNAH10	-1.71621	7.36877	-8.75308	3.07745e-13	4.17416e-11	19.8086
EFHB	-1.68772	5.64101	-8.74847	3.14167e-13	4.2082e-11	19.7884
CASC1	-2.5477	6.3398	-8.7477	3.15258e-13	4.2082e-11	19.785
SPA17	-1.73843	8.73112	-8.73837	3.28728e-13	4.31944e-11	19.7441
LRRC36	-1.30089	7.77084	-8.73176	3.38623e-13	4.41496e-11	19.7151
DYDC1	-1.76736	4.32287	-8.72677	3.46295e-13	4.48025e-11	19.6932
DNAAF1	-2.01289	6.63762	-8.721	3.55375e-13	4.56264e-11	19.6679
SPEF2	-1.2436	6.82859	-8.7174	3.6117e-13	4.6019e-11	19.6521
LRRC43	-1.16451	7.44239	-8.71145	3.70934e-13	4.69079e-11	19.626
ZBBX	-3.03796	6.56782	-8.70775	3.77147e-13	4.73375e-11	19.6098
ARMC2	-1.35191	6.93016	-8.70389	3.83745e-13	4.7809e-11	19.5928
C1orf192	-2.26925	6.48884	-8.69624	3.97134e-13	4.87644e-11	19.5593
DYDC2	-2.96704	6.70709	-8.6962	3.97213e-13	4.87644e-11	19.5591
UPK1B	-3.23022	8.95118	-8.66907	4.48634e-13	5.46781e-11	19.4401
TEKT3	-1.51641	5.61048	-8.64885	4.9123e-13	5.94388e-11	19.3514
TTC25	-2.40379	7.68006	-8.63347	5.26343e-13	6.32326e-11	19.2839
MLPH	-1.56329	8.57964	-8.61412	5.7407e-13	6.79949e-11	19.1991
CXCL10	2.66343	11.7971	8.61101	5.8216e-13	6.84709e-11	19.1854
KCNE1	-1.70524	6.42538	-8.60885	5.87812e-13	6.86557e-11	19.176
FBXO15	-1.78364	8.28327	-8.58138	6.64938e-13	7.65999e-11	19.0554
CHST6	-1.63538	8.386	-8.56185	7.25809e-13	8.30434e-11	18.9698
KIF6	-1.24299	5.40439	-8.55865	7.36327e-13	8.36776e-11	18.9558
RTDR1	-1.37302	8.25933	-8.55241	7.57237e-13	8.54763e-11	18.9284
FJX1	1.64788	9.6276	8.54896	7.69054e-13	8.62315e-11	18.9133
CLU	-2.59026	10.2524	-8.5375	8.09612e-13	9.0178e-11	18.863
ADH1B	-1.9213	4.88816	-8.53399	8.22483e-13	9.0414e-11	18.8476
FCGR3B	1.79785	8.49064	8.5192	8.78902e-13	9.59887e-11	18.7827
FCGR1B	1.99854	9.09737	8.50882	9.20782e-13	9.99138e-11	18.7372
RFX2	-1.08052	8.44261	-8.47649	1.06454e-12	1.14041e-10	18.5954
ALDH1L1	-1.22938	6.5506	-8.44618	1.21957e-12	1.29006e-10	18.4625
C9orf117	-2.06642	8.08216	-8.42513	1.34036e-12	1.40897e-10	18.3702
C16orf89	-1.5124	6.17757	-8.42226	1.35768e-12	1.41831e-10	18.3577
LMNB2	1.08239	9.53498	8.40594	1.46081e-12	1.5158e-10	18.2861
LHX2	2.3228	7.80059	8.40469	1.46902e-12	1.5158e-10	18.2807
LRRC48	-1.81059	7.29676	-8.40026	1.49854e-12	1.53682e-10	18.2612
CCDC11	-1.84285	7.03505	-8.39691	1.52124e-12	1.55065e-10	18.2465
VWA3A	-1.63175	7.23316	-8.39481	1.53563e-12	1.55588e-10	18.2373
PPP1R32	-1.22473	6.80263	-8.36676	1.74147e-12	1.74344e-10	18.1144
LCA5L	-1.07866	7.57116	-8.3654	1.75215e-12	1.74375e-10	18.1084
C4orf22	-2.33166	5.82482	-8.32551	2.09536e-12	2.04894e-10	17.9336
KLRG2	1.82957	8.24773	8.3119	2.22722e-12	2.15285e-10	17.8739
FOXJ1	-1.34596	7.92456	-8.24252	3.03968e-12	2.90479e-10	17.57
SPAG8	-1.69407	7.00733	-8.23659	3.12159e-12	2.96621e-10	17.544
C1orf228	-1.22358	8.02032	-8.23337	3.16699e-12	2.99245e-10	17.5299
CLDN10	-2.58048	8.60208	-8.22614	3.27127e-12	3.07371e-10	17.4982
CCDC60	-1.35958	6.44412	-8.21375	3.45809e-12	3.2312e-10	17.4439
PUS7	1.13341	9.64023	8.20646	3.57297e-12	3.3201e-10	17.412
LYL1	-1.2907	8.75828	-8.20096	3.66209e-12	3.38422e-10	17.3879
KCNRG	-1.32043	7.65366	-8.18352	3.95969e-12	3.63923e-10	17.3115
FAM3D	-2.31825	9.51425	-8.17951	4.03158e-12	3.68517e-10	17.294
CXCL11	3.03989	9.16301	8.17453	4.12238e-12	3.7478e-10	17.2722
SPAG16	-1.00579	6.43607	-8.16335	4.33421e-12	3.89982e-10	17.2232
ADH7	-2.43009	7.23262	-8.16326	4.33597e-12	3.89982e-10	17.2228
FN1	1.8328	8.74891	8.15293	4.54139e-12	4.06285e-10	17.1776
DNAH5	-1.67855	5.81492	-8.14568	4.69124e-12	4.17471e-10	17.1459
MMP1	3.81354	9.87402	8.14208	4.76758e-12	4.19927e-10	17.1301
CHST9	-2.85417	7.41687	-8.13409	4.94124e-12	4.32848e-10	17.0951
CYP2F1	-1.67537	7.13885	-8.1168	5.33903e-12	4.65271e-10	17.0195
WDR78	-1.47934	7.13526	-8.10226	5.69814e-12	4.86482e-10	16.9559
KIAA1377	-1.4525	6.19771	-8.10091	5.7329e-12	4.86978e-10	16.9499
C6orf141	2.02592	8.41836	8.08376	6.19047e-12	5.20588e-10	16.8749
KRT4	-2.99304	9.34676	-8.07301	6.49556e-12	5.43526e-10	16.8279
RAB37	-1.58814	9.01468	-8.06211	6.82039e-12	5.67882e-10	16.7802
CAND2	-1.16399	7.64052	-8.05894	6.91807e-12	5.73177e-10	16.7663
FPR3	1.11764	8.04879	8.05432	7.06261e-12	5.82284e-10	16.7461
LOC100507311	-1.18564	6.21912	-8.04761	7.27793e-12	5.95265e-10	16.7168
BRIP1	1.25786	6.00442	8.04613	7.32623e-12	5.95265e-10	16.7103
SORBS2	-1.38511	6.71534	-8.04	7.53017e-12	6.08893e-10	16.6835
SEC14L3	-1.05212	6.0728	-8.0365	7.64872e-12	6.15521e-10	16.6682
CC2D2A	-1.332	6.91012	-8.0238	8.0961e-12	6.4842e-10	16.6127
FERMT1	1.21048	7.70129	8.00104	8.96411e-12	7.14538e-10	16.5131
SELENBP1	-1.81437	9.08603	-7.99602	9.16797e-12	7.23925e-10	16.4912
ADH1A	-1.98488	6.47752	-7.98827	9.49118e-12	7.42475e-10	16.4573
ZNF295-AS1	-1.84408	6.10524	-7.97996	9.85068e-12	7.67031e-10	16.421
C2orf73	-1.7157	5.46088	-7.96951	1.03221e-11	8.00031e-10	16.3753
C22orf23	-1.0792	7.00294	-7.95247	1.11398e-11	8.59454e-10	16.3008
VWA3B	-1.17036	5.14919	-7.94032	1.17614e-11	9.03266e-10	16.2478
SCGB1A1	-3.15167	9.92802	-7.93452	1.20706e-11	9.22798e-10	16.2224
FCER2	-1.49501	6.40533	-7.92032	1.28617e-11	9.7442e-10	16.1604
C1orf158	-1.16887	8.5205	-7.90845	1.35625e-11	1.01834e-09	16.1086
MAP6	-1.45035	7.8915	-7.9071	1.36449e-11	1.01997e-09	16.1027
NQO1	-1.67384	7.1407	-7.90606	1.37082e-11	1.02017e-09	16.0981
C9orf116	-1.61862	8.99919	-7.89393	1.4472e-11	1.0629e-09	16.0452
TTC18	-1.47	8.03179	-7.87603	1.56776e-11	1.14148e-09	15.967
CXCL17	-2.61753	9.19073	-7.86974	1.61242e-11	1.16894e-09	15.9396
RBBP8	1.2225	10.8821	7.86864	1.62038e-11	1.16967e-09	15.9348
PIH1D2	-1.54001	6.21572	-7.85646	1.71098e-11	1.21905e-09	15.8816
TNFSF15	1.30736	7.7737	7.85293	1.73817e-11	1.22319e-09	15.8662
L3MBTL4	1.30795	6.34217	7.85096	1.75356e-11	1.22888e-09	15.8576
CBX7	-1.06571	10.5856	-7.83582	1.87626e-11	1.304e-09	15.7915
MDH1B	-1.60528	6.99066	-7.82877	1.93631e-11	1.3347e-09	15.7607
GSTA1	-2.83942	9.45386	-7.82258	1.99051e-11	1.36647e-09	15.7338
VRK2	1.21647	11.6066	7.80953	2.11e-11	1.44261e-09	15.6768
DNAH2	-1.2802	7.1037	-7.80421	2.16071e-11	1.4713e-09	15.6536
FAM107A	-1.35158	7.6582	-7.78649	2.33853e-11	1.567e-09	15.5764
DHRS9	-1.93734	10.4448	-7.77645	2.44571e-11	1.63232e-09	15.5326
MEIS3P1	-1.00682	7.81901	-7.76549	2.56831e-11	1.70737e-09	15.4848
DNAH6	-1.25422	5.19973	-7.76397	2.58589e-11	1.71229e-09	15.4782
IGSF9	1.7277	9.18478	7.74616	2.79974e-11	1.80572e-09	15.4006
CCDC42B	-1.35898	7.69003	-7.74596	2.80215e-11	1.80572e-09	15.3997
ADRA2A	-1.88092	8.02309	-7.7396	2.88285e-11	1.85064e-09	15.372
EFHC2	-1.29096	6.16677	-7.73528	2.93899e-11	1.8795e-09	15.3532
INHBA	1.95551	7.30821	7.73118	2.99322e-11	1.90205e-09	15.3353
SYBU	-1.71707	8.53042	-7.7309	2.99688e-11	1.90205e-09	15.3341
CH25H	-1.81305	9.16149	-7.7211	3.13083e-11	1.9796e-09	15.2914
CCDC78	-1.64055	7.60179	-7.71419	3.22879e-11	2.03172e-09	15.2613
CCNE2	1.29759	6.72551	7.71359	3.23742e-11	2.03172e-09	15.2587
ROPN1B	-1.90904	6.45609	-7.71242	3.25433e-11	2.03474e-09	15.2536
WDR96	-1.06794	5.08905	-7.70981	3.29243e-11	2.04737e-09	15.2422
SCGB2A1	-3.12968	6.68811	-7.70857	3.31081e-11	2.04737e-09	15.2368
LOC439911	-1.05971	8.23654	-7.70855	3.31104e-11	2.04737e-09	15.2367
DOCK4	1.11591	7.32061	7.69349	3.54103e-11	2.1736e-09	15.1712
COL4A1	1.15926	8.84785	7.6582	4.14409e-11	2.50718e-09	15.0176
ATAD2	1.08143	7.63009	7.65682	4.16971e-11	2.51363e-09	15.0116
OSBPL6	-1.20947	7.11932	-7.64442	4.4065e-11	2.64689e-09	14.9576
MUC4	-1.47791	8.67274	-7.6302	4.69471e-11	2.78029e-09	14.8957
RAD51AP1	1.42743	9.37869	7.62666	4.76929e-11	2.81455e-09	14.8804
C11orf70	-2.07191	7.27446	-7.62417	4.82242e-11	2.83595e-09	14.8695
C19orf33	-2.25579	8.65772	-7.61505	5.02234e-11	2.93301e-09	14.8299
TNFSF4	1.44388	8.54544	7.60608	5.22703e-11	3.0315e-09	14.7909
MAD2L1	1.21166	9.25548	7.59305	5.5392e-11	3.2015e-09	14.7342
IQCA1	-1.23406	6.42773	-7.58024	5.86431e-11	3.36627e-09	14.6785
SHISA3	-1.75319	5.08049	-7.56698	6.22058e-11	3.52269e-09	14.6209
C7	-1.97475	6.73952	-7.55598	6.5326e-11	3.68697e-09	14.5732
ZIC2	1.809	5.39681	7.5394	7.0327e-11	3.94276e-09	14.5011
FAM166B	-1.17707	6.45751	-7.53136	7.28876e-11	4.07275e-09	14.4662
WDR66	-1.08334	6.91854	-7.52237	7.58578e-11	4.22468e-09	14.4272
IGHD	-1.93718	8.13425	-7.48973	8.77032e-11	4.82052e-09	14.2856
LMO2	-1.1022	9.32954	-7.45983	1.00163e-10	5.41068e-09	14.1559
ZNF439	-1.16344	7.99507	-7.43404	1.12312e-10	5.94017e-09	14.0441
LGALS1	1.14291	13.2845	7.431	1.13841e-10	6.00215e-09	14.0309
CENPF	1.34636	8.30868	7.41693	1.21175e-10	6.34904e-09	13.97
PIGR	-2.74672	8.9153	-7.39761	1.3202e-10	6.87444e-09	13.8863
EPAS1	-1.01144	9.3477	-7.39444	1.33889e-10	6.95022e-09	13.8726
SERPINB7	-1.71557	7.97714	-7.39101	1.35939e-10	7.03494e-09	13.8578
FAM64A	1.34074	8.55371	7.38547	1.39319e-10	7.18773e-09	13.8338
RACGAP1	1.05201	9.92194	7.37642	1.45024e-10	7.43648e-09	13.7946
MMP3	3.85355	8.13872	7.37525	1.4578e-10	7.45252e-09	13.7896
DNA2	1.10231	7.54793	7.37176	1.48056e-10	7.5231e-09	13.7744
CAPS2	-1.17079	5.99133	-7.37012	1.49131e-10	7.55494e-09	13.7674
CKAP4	1.10812	9.70849	7.35565	1.5901e-10	8.03119e-09	13.7048
LAMB1	1.63429	10.1135	7.34233	1.68684e-10	8.49429e-09	13.6471
VASH2	1.22958	7.08994	7.3364	1.73173e-10	8.69431e-09	13.6215
SCIN	-1.39489	5.90033	-7.32881	1.79091e-10	8.96468e-09	13.5887
CHRNA6	1.64997	7.85577	7.3208	1.85558e-10	9.17911e-09	13.5541
VPREB3	-2.04624	9.15943	-7.30684	1.97394e-10	9.736e-09	13.4937
FAM65B	-1.6395	9.07652	-7.30017	2.03309e-10	9.96925e-09	13.4649
CD70	1.36907	9.12146	7.2961	2.0701e-10	1.01212e-08	13.4473
VSIG2	-1.2839	7.19203	-7.2834	2.18976e-10	1.06444e-08	13.3925
NFE2L3	1.31744	9.24326	7.27087	2.31459e-10	1.10281e-08	13.3384
SSTR2	1.68184	7.94894	7.26848	2.33918e-10	1.10951e-08	13.3281
TMEM125	-1.25443	9.64047	-7.25927	2.4365e-10	1.15111e-08	13.2883
ANKRD45	-1.57701	5.02097	-7.25321	2.50266e-10	1.17905e-08	13.2622
TMEM45B	-1.93223	8.3094	-7.23556	2.70575e-10	1.27067e-08	13.186
SPINK2	-1.2854	7.77393	-7.22564	2.827e-10	1.31346e-08	13.1433
NEDD1	1.21548	8.6206	7.22265	2.86465e-10	1.32364e-08	13.1304
DSG2	1.36745	8.54817	7.20536	3.09205e-10	1.40704e-08	13.0558
KREMEN2	2.24556	9.84517	7.19641	3.21679e-10	1.45439e-08	13.0173
PRR15	-1.43475	7.43517	-7.18235	3.42271e-10	1.53921e-08	12.9567
DNER	-2.11639	5.58642	-7.16036	3.77157e-10	1.67815e-08	12.862
ZWINT	1.13466	11.2504	7.15659	3.83483e-10	1.70179e-08	12.8458
ROPN1	-1.8152	6.87807	-7.14386	4.05641e-10	1.78599e-08	12.791
SUV39H2	1.01541	6.83216	7.13523	4.21372e-10	1.84559e-08	12.7539
SPATA18	-1.38315	7.28886	-7.12642	4.38071e-10	1.91374e-08	12.716
CXorf22	-1.45881	4.60522	-7.1233	4.44141e-10	1.93523e-08	12.7026
OSCP1	-1.41552	9.1537	-7.11834	4.53949e-10	1.97286e-08	12.6813
CD79B	-1.65258	9.12191	-7.10962	4.71739e-10	2.03964e-08	12.6438
TPO	-1.47787	6.66679	-7.10786	4.75419e-10	2.05028e-08	12.6362
TCL1A	-2.65217	10.7429	-7.10582	4.79704e-10	2.06346e-08	12.6275
ADSSL1	-1.23202	7.91002	-7.09382	5.05744e-10	2.16992e-08	12.5759
LIPH	-1.26527	6.1428	-7.09191	5.10023e-10	2.18272e-08	12.5677
COL22A1	1.74511	7.15858	7.09074	5.12665e-10	2.18846e-08	12.5626
MEF2C	-1.25147	9.96327	-7.0854	5.24869e-10	2.23488e-08	12.5397
C3orf80	1.44245	4.7229	7.07374	5.52514e-10	2.33486e-08	12.4896
PRC1	1.18247	10.6693	7.06589	5.71941e-10	2.4109e-08	12.4559
SSX2IP	1.13067	7.82617	7.06286	5.79628e-10	2.43719e-08	12.4429
WFDC2	-1.53639	9.79715	-7.05347	6.04091e-10	2.53372e-08	12.4026
IL33	-2.24097	8.83137	-7.05164	6.08969e-10	2.54782e-08	12.3948
CENPH	1.12771	8.93607	7.05094	6.10848e-10	2.54934e-08	12.3918
TCP11	-1.05081	5.79052	-7.04984	6.13814e-10	2.55538e-08	12.387
GAS2L2	-1.19394	7.29645	-7.04219	6.34818e-10	2.6363e-08	12.3542
COL4A2	1.26512	10.8153	7.03994	6.4113e-10	2.65595e-08	12.3446
DNASE1L3	-1.62044	10.0973	-7.03861	6.44883e-10	2.65805e-08	12.3389
GALNT11	1.13198	10.8163	7.0352	6.54643e-10	2.67894e-08	12.3242
AGBL2	-1.4844	8.4894	-7.0259	6.81981e-10	2.7773e-08	12.2844
CD1C	-1.82294	9.63232	-7.02493	6.84888e-10	2.7824e-08	12.2802
CCL28	-1.08207	6.86572	-7.02144	6.95471e-10	2.81181e-08	12.2653
SLC27A6	-2.10867	6.95125	-7.0181	7.05769e-10	2.83979e-08	12.2509
C4orf47	-1.06054	6.916	-7.01554	7.13746e-10	2.86503e-08	12.24
RBM24	-1.8715	5.26158	-7.01189	7.25292e-10	2.89132e-08	12.2243
GDF10	-1.22162	5.36801	-7.00639	7.43032e-10	2.93358e-08	12.2008
SLC22A16	-1.01641	5.98052	-6.99843	7.6948e-10	3.00974e-08	12.1667
MEX3A	1.50918	8.30821	6.99077	7.95835e-10	3.09126e-08	12.1338
ARHGEF26-AS1	-1.2607	4.88889	-6.98816	8.05015e-10	3.11971e-08	12.1226
FGF1	1.34483	6.52516	6.9857	8.1374e-10	3.13722e-08	12.1121
PGAP1	1.35836	7.0197	6.98532	8.15128e-10	3.13722e-08	12.1105
CDC6	1.20109	7.9369	6.98434	8.18611e-10	3.14043e-08	12.1063
FAIM3	-1.55813	9.08622	-6.97526	8.51942e-10	3.23449e-08	12.0674
PRSS23	-1.19919	9.17457	-6.9603	9.09778e-10	3.4463e-08	12.0034
CHL1	-1.58527	5.08374	-6.95929	9.13793e-10	3.45373e-08	11.9991
WFDC6	-1.62654	5.7922	-6.93314	1.02487e-09	3.83052e-08	11.8872
CR1	-1.28431	5.95285	-6.92259	1.07343e-09	3.98543e-08	11.8421
CD22	-1.64843	7.49683	-6.91761	1.09714e-09	4.06449e-08	11.8208
ST6GALNAC1	-1.92191	8.951	-6.91036	1.13254e-09	4.17724e-08	11.7899
CCR8	1.15952	6.8105	6.90555	1.15669e-09	4.25697e-08	11.7693
BLK	-1.68723	8.73997	-6.89064	1.23477e-09	4.50489e-08	11.7056
KCTD3	1.04831	9.37163	6.88145	1.28548e-09	4.66911e-08	11.6664
ANKRD35	-1.16445	9.06724	-6.87637	1.31434e-09	4.75397e-08	11.6448
EXO1	1.29618	8.56254	6.86125	1.4043e-09	5.04677e-08	11.5802
RSPH9	-1.17731	6.98045	-6.86022	1.41062e-09	5.0587e-08	11.5759
COL8A1	1.77581	6.06844	6.84742	1.49187e-09	5.30481e-08	11.5213
KCNJ16	-1.57309	5.64269	-6.84677	1.49612e-09	5.30869e-08	11.5185
CRIP3	-1.09419	7.39823	-6.83833	1.5524e-09	5.48525e-08	11.4825
MUC20	-1.36286	8.47701	-6.83617	1.56713e-09	5.52568e-08	11.4733
EBF1	-1.09636	7.59492	-6.82683	1.63244e-09	5.73193e-08	11.4335
SLC15A2	-1.09665	6.72739	-6.82101	1.67452e-09	5.86744e-08	11.4087
ZNRF3	1.3218	8.10433	6.8145	1.72288e-09	5.9994e-08	11.381
CDC45	1.22096	9.96346	6.80961	1.76008e-09	6.11629e-08	11.3602
GPR110	-1.3746	5.82636	-6.80855	1.76821e-09	6.13186e-08	11.3557
LOC100129447	-1.24436	6.43681	-6.80415	1.80257e-09	6.22533e-08	11.3369
C16orf71	-1.22665	7.3695	-6.78908	1.9252e-09	6.59469e-08	11.2728
ALDH3A1	-2.1352	8.08323	-6.78773	1.93657e-09	6.61984e-08	11.2671
VIPR1	-1.16748	7.75161	-6.78614	1.95005e-09	6.63924e-08	11.2603
ITGAV	1.05948	11.2403	6.78366	1.97127e-09	6.66438e-08	11.2498
KLRB1	-1.41214	9.8509	-6.76702	2.11974e-09	7.07379e-08	11.179
CR2	-1.27893	8.23721	-6.7592	2.19328e-09	7.29055e-08	11.1458
NBEA	-1.41032	8.16962	-6.75919	2.19336e-09	7.29055e-08	11.1458
MAOB	-1.14073	7.37633	-6.73284	2.46047e-09	8.0511e-08	11.0338
KIF23	1.16087	8.96875	6.73174	2.47222e-09	8.07385e-08	11.0292
F2RL2	1.07178	5.25128	6.72772	2.51589e-09	8.16888e-08	11.0121
SLC26A7	-1.38439	4.93315	-6.72567	2.53853e-09	8.21126e-08	11.0034
RASGRP2	-1.31397	10.103	-6.72332	2.56463e-09	8.25568e-08	10.9934
PBK	1.66179	9.4389	6.72309	2.56717e-09	8.25568e-08	10.9925
CCDC65	-1.39459	5.77967	-6.7203	2.59859e-09	8.34078e-08	10.9806
PROM1	-2.67181	8.21273	-6.71108	2.70511e-09	8.61691e-08	10.9415
MDS2	-1.50063	6.08418	-6.70662	2.75813e-09	8.73617e-08	10.9226
ATF5	1.01458	8.53467	6.70497	2.77805e-09	8.78271e-08	10.9156
CNTNAP2	1.10597	6.5282	6.69661	2.88097e-09	9.05702e-08	10.8801
HHEX	-1.26379	8.93598	-6.68582	3.01948e-09	9.45709e-08	10.8344
S100P	-2.2753	11.1737	-6.68471	3.03407e-09	9.48515e-08	10.8297
CCDC113	-1.7029	7.0211	-6.67766	3.12858e-09	9.69052e-08	10.7998
DIO3OS	-1.13819	5.89875	-6.6742	3.176e-09	9.78334e-08	10.7852
TTC16	-1.0169	7.21217	-6.67089	3.22204e-09	9.90705e-08	10.7712
PSCA	-1.36185	7.38853	-6.66041	3.37233e-09	1.03126e-07	10.7268
CYP4B1	-2.11563	9.59887	-6.65923	3.38955e-09	1.03464e-07	10.7218
TMEM231	-1.21874	8.05852	-6.65848	3.40066e-09	1.03616e-07	10.7186
FANK1	-1.20214	8.57697	-6.64884	3.5462e-09	1.07466e-07	10.6778
ATP2C2	-1.30046	7.81344	-6.64449	3.61381e-09	1.09239e-07	10.6594
CEACAM6	-2.35539	9.48962	-6.64424	3.61772e-09	1.09239e-07	10.6584
COL5A1	1.49872	8.32246	6.63595	3.75035e-09	1.12638e-07	10.6233
SERPINE1	1.2375	5.67945	6.6338	3.78555e-09	1.13492e-07	10.6142
ATP6V0A4	-1.48036	7.08992	-6.63326	3.79447e-09	1.13557e-07	10.6119
KIF14	1.37665	6.9003	6.63078	3.83559e-09	1.14496e-07	10.6014
CDK1	1.11077	9.56011	6.63055	3.83947e-09	1.14496e-07	10.6005
NPL	1.19703	9.84354	6.62756	3.88951e-09	1.15784e-07	10.5878
EFHC1	-1.07319	8.85195	-6.62558	3.92315e-09	1.16578e-07	10.5795
SLC22A4	-1.4616	8.29019	-6.62492	3.93444e-09	1.16708e-07	10.5767
PPAPDC1A	2.03393	6.55264	6.62244	3.97699e-09	1.17762e-07	10.5662
TMEM132C	-1.01124	5.90484	-6.60753	4.24286e-09	1.24322e-07	10.5032
FCRL1	-1.87786	7.21412	-6.60406	4.30717e-09	1.25987e-07	10.4885
SOX4	1.32879	9.91387	6.59396	4.50002e-09	1.31171e-07	10.4459
POLQ	1.05058	8.67246	6.59156	4.54712e-09	1.32315e-07	10.4358
COL10A1	1.76458	8.46524	6.57598	4.86488e-09	1.40588e-07	10.37
TYMS	1.06474	11.0854	6.56783	5.0397e-09	1.45142e-07	10.3356
MYO10	1.07226	6.73034	6.56661	5.06636e-09	1.4566e-07	10.3305
RALGPS2	-1.05497	7.47918	-6.56448	5.11346e-09	1.46763e-07	10.3215
GPSM2	1.03384	7.63713	6.56358	5.13345e-09	1.47086e-07	10.3177
PSAT1	1.23046	9.50862	6.55875	5.24192e-09	1.49938e-07	10.2973
MASTL	1.16194	7.4588	6.54385	5.59111e-09	1.57985e-07	10.2346
OIP5	1.17551	9.00158	6.54376	5.59339e-09	1.57985e-07	10.2342
C6	-1.19381	5.90769	-6.54336	5.60301e-09	1.57985e-07	10.2325
PTGS2	2.45377	7.8568	6.54131	5.65301e-09	1.58993e-07	10.2238
HRASLS2	-1.27375	7.24074	-6.54059	5.67069e-09	1.59224e-07	10.2208
FAP	1.36916	8.22729	6.51771	6.26053e-09	1.74331e-07	10.1245
LPPR3	-1.04538	6.34186	-6.51589	6.31009e-09	1.7542e-07	10.1168
FLJ38379	-1.32588	5.51245	-6.49686	6.85096e-09	1.88896e-07	10.0368
ARNT2	1.1656	9.89877	6.49625	6.86901e-09	1.89083e-07	10.0342
CRIP1	-1.31052	11.2532	-6.49356	6.94923e-09	1.9077e-07	10.0229
PON3	-1.52227	8.16528	-6.49344	6.95297e-09	1.9077e-07	10.0224
MANEAL	1.28197	8.20749	6.49154	7.01017e-09	1.91714e-07	10.0144
GAD1	1.47707	6.48382	6.48775	7.12589e-09	1.94247e-07	9.99849
MCM10	1.16596	7.56658	6.48241	7.29192e-09	1.98451e-07	9.97608
TTLL10	-1.00522	6.25057	-6.47747	7.44932e-09	2.01755e-07	9.9553
C1orf110	-2.35866	7.07518	-6.47338	7.58199e-09	2.04689e-07	9.93812
TSNAXIP1	-1.39138	7.95628	-6.47012	7.68943e-09	2.06926e-07	9.92443
ANKRD22	1.4823	10.5155	6.43668	8.88206e-09	2.3591e-07	9.78414
CD72	-1.6425	8.7877	-6.4364	8.89275e-09	2.3591e-07	9.78297
KLHDC9	-1.02618	9.25667	-6.4324	9.04753e-09	2.39516e-07	9.76618
ONECUT2	1.16449	6.03092	6.43215	9.05715e-09	2.39516e-07	9.76515
USP18	1.33249	10.6045	6.42811	9.21631e-09	2.42202e-07	9.7482
FOXM1	1.23081	8.90688	6.4146	9.76848e-09	2.55118e-07	9.6916
NDRG2	-1.09733	8.94107	-6.41266	9.85053e-09	2.56862e-07	9.68346
HOXB13	2.11151	6.95426	6.41153	9.89843e-09	2.57712e-07	9.67874
HOXC9	1.79332	7.36774	6.39702	1.05362e-08	2.72627e-07	9.61801
STC2	1.33375	6.94329	6.3878	1.09626e-08	2.81496e-07	9.57942
C4orf19	-1.37804	6.44754	-6.38736	1.09832e-08	2.81595e-07	9.57759
PTGDS	-1.81318	12.0684	-6.38695	1.10026e-08	2.81663e-07	9.57587
BACH2	-1.36955	8.55053	-6.37834	1.14177e-08	2.90962e-07	9.53985
MSMB	-3.19485	9.81341	-6.36991	1.18389e-08	3.00782e-07	9.50463
MUC1	-1.11846	10.1409	-6.33916	1.35103e-08	3.3915e-07	9.37619
SPATA17	-1.5779	7.00672	-6.33628	1.36782e-08	3.42341e-07	9.36419
KLHL32	-1.03538	3.74162	-6.32326	1.44638e-08	3.60396e-07	9.30988
SLPI	-2.17634	12.2825	-6.3189	1.47369e-08	3.66114e-07	9.2917
ZNF683	1.52086	8.3967	6.31672	1.48755e-08	3.68471e-07	9.28259
NDC80	1.29865	8.58645	6.30764	1.5466e-08	3.80853e-07	9.24474
AQP3	-1.54656	10.3349	-6.30564	1.55987e-08	3.83558e-07	9.23644
ESCO2	1.03852	7.28584	6.30431	1.56879e-08	3.84629e-07	9.23089
KRT7	-1.09493	7.66385	-6.30105	1.59087e-08	3.89475e-07	9.2173
RSPO1	-1.18171	6.54657	-6.29583	1.62687e-08	3.9713e-07	9.19555
NUAK1	1.1438	10.1398	6.29071	1.66291e-08	4.04169e-07	9.17425
PLEKHH1	-1.14404	6.23779	-6.28975	1.66973e-08	4.05242e-07	9.17027
COL1A1	1.59822	9.82556	6.2889	1.67587e-08	4.06145e-07	9.1667
TREML2	-1.0288	7.94751	-6.28317	1.71747e-08	4.14434e-07	9.14286
KIF18A	1.15977	7.77742	6.2789	1.74917e-08	4.20275e-07	9.12508
COL5A2	1.36922	8.58211	6.27797	1.75614e-08	4.21198e-07	9.12122
AJUBA	1.14527	8.88157	6.26776	1.83458e-08	4.3705e-07	9.07874
BUB1B	1.36523	9.36922	6.26493	1.85691e-08	4.4112e-07	9.06698
NOV	1.29557	8.25697	6.26367	1.86693e-08	4.4229e-07	9.06175
PLA2G7	1.39889	9.95155	6.26104	1.88802e-08	4.46618e-07	9.05083
MMP12	2.1009	11.1131	6.2565	1.92503e-08	4.54095e-07	9.03196
CBFA2T3	-1.0616	9.19973	-6.24491	2.02278e-08	4.73833e-07	8.98381
MS4A1	-2.29098	10.548	-6.23985	2.06705e-08	4.83529e-07	8.96277
C1orf168	-1.36133	5.61521	-6.23754	2.08753e-08	4.87642e-07	8.95319
CD1D	-1.2887	6.6935	-6.23603	2.10103e-08	4.90113e-07	8.94693
PHEX	-1.10883	6.89789	-6.2257	2.19578e-08	5.0869e-07	8.90406
ANLN	1.52537	8.22032	6.22233	2.22765e-08	5.14655e-07	8.89005
UBE2T	1.09074	10.1759	6.22072	2.24297e-08	5.17484e-07	8.88339
MSR1	1.20404	5.78965	6.22016	2.24833e-08	5.18008e-07	8.88108
SULF1	1.54373	9.39073	6.21833	2.266e-08	5.21367e-07	8.87347
HOXC6	1.38969	6.31778	6.21464	2.30196e-08	5.28917e-07	8.85817
LOC729652	1.30976	4.61988	6.20694	2.37884e-08	5.45092e-07	8.82624
CD5L	-1.51779	5.30714	-6.20028	2.44733e-08	5.58502e-07	8.79866
CXCL3	1.74828	7.67418	6.19855	2.46552e-08	5.61891e-07	8.79146
FCRLA	-1.77975	8.37496	-6.19421	2.51153e-08	5.7006e-07	8.7735
DIO1	-1.05089	4.56169	-6.18261	2.63886e-08	5.94946e-07	8.72545
P2RX5	-1.28219	8.79539	-6.17897	2.68001e-08	6.02609e-07	8.71041
GAPT	-1.54213	7.80105	-6.16305	2.86804e-08	6.39755e-07	8.64453
ESM1	1.07592	5.0197	6.15787	2.93193e-08	6.51415e-07	8.62313
KRT222	-1.1246	5.0206	-6.13511	3.22991e-08	7.1001e-07	8.5291
HOXB9	1.41206	6.25414	6.13303	3.25862e-08	7.14559e-07	8.52051
CDCA5	1.0623	10.0273	6.13083	3.28923e-08	7.20233e-07	8.51143
PLA2G3	1.76032	7.91567	6.12524	3.36829e-08	7.33826e-07	8.48835
KIF18B	1.3705	8.68068	6.11681	3.49112e-08	7.57641e-07	8.45356
CLEC4E	1.42014	8.32904	6.11646	3.49628e-08	7.57783e-07	8.45213
PCP4L1	-1.39085	7.20196	-6.09794	3.78226e-08	8.06259e-07	8.37577
SMAD9	-1.06024	6.93192	-6.0873	3.95695e-08	8.39243e-07	8.33193
ERC2	1.16801	5.89361	6.06335	4.37957e-08	9.18454e-07	8.23339
ZNF367	1.09988	6.52062	6.0517	4.60107e-08	9.5774e-07	8.18549
MORN2	-1.19669	9.29023	-6.04924	4.64925e-08	9.64189e-07	8.17537
PAPSS2	1.19279	10.1893	6.04366	4.7603e-08	9.85941e-07	8.15246
CLEC5A	1.51063	4.9903	6.04338	4.76586e-08	9.85941e-07	8.15132
CCDC89	-1.0604	5.23133	-6.04187	4.79645e-08	9.9105e-07	8.14511
GABRP	-1.94112	10.0271	-6.04127	4.80861e-08	9.91127e-07	8.14266
AGR2	-1.87337	10.2194	-6.03662	4.90405e-08	1.0071e-06	8.12358
RERGL	-1.66477	4.89931	-6.03449	4.94857e-08	1.015e-06	8.1148
KIAA0319	-1.00943	5.38523	-6.02862	5.0729e-08	1.03545e-06	8.09071
SCNN1G	1.06163	5.38393	6.02133	5.23167e-08	1.06014e-06	8.0608
SPATS1	-1.22291	6.74009	-6.02058	5.24822e-08	1.06221e-06	8.05773
IFIT3	1.74041	9.94654	6.02006	5.25976e-08	1.06327e-06	8.0556
FXYD1	-1.07799	6.99879	-6.01341	5.40958e-08	1.08314e-06	8.02834
TTK	1.2088	8.37291	6.00563	5.59032e-08	1.11535e-06	7.99644
FLJ26850	-1.09071	5.79396	-5.99959	5.73458e-08	1.13872e-06	7.97171
PHF21B	1.39113	5.48807	5.99485	5.85049e-08	1.15764e-06	7.95229
MELK	1.1427	9.79166	5.99217	5.91719e-08	1.16809e-06	7.94129
VCAN	1.63319	8.57092	5.98609	6.07081e-08	1.19701e-06	7.91641
OLR1	1.99638	5.07865	5.985	6.09875e-08	1.19744e-06	7.91196
C20orf26	-1.18677	6.70892	-5.9849	6.10146e-08	1.19744e-06	7.91152
CD19	-1.75571	11.6758	-5.9837	6.13227e-08	1.19789e-06	7.90664
TOP2A	1.24795	9.27366	5.98176	6.18274e-08	1.20495e-06	7.89868
PMAIP1	1.48923	9.32238	5.98147	6.19029e-08	1.20503e-06	7.8975
ATP1A2	-1.31186	5.91458	-5.97309	6.4128e-08	1.24259e-06	7.86323
CRYM	-1.66517	9.46407	-5.97007	6.49514e-08	1.25421e-06	7.85085
KCNB1	-1.03565	5.92421	-5.96807	6.54996e-08	1.26046e-06	7.84269
THBS2	1.39409	8.43454	5.95673	6.87051e-08	1.31313e-06	7.79633
HSPA4L	1.54921	7.68812	5.95445	6.93672e-08	1.32277e-06	7.78703
FCRL2	-1.16484	8.40917	-5.93067	7.66676e-08	1.44885e-06	7.68994
RNASE4	-1.22923	8.75822	-5.90051	8.70242e-08	1.61552e-06	7.56703
CAPN9	-1.22802	6.63234	-5.89877	8.76627e-08	1.62558e-06	7.55994
ANKUB1	-1.05337	5.64058	-5.87137	9.83362e-08	1.80165e-06	7.44851
SERPINB11	-1.81547	6.67655	-5.86378	1.01515e-07	1.85183e-06	7.41766
CXCL12	-1.29848	9.20587	-5.85434	1.05611e-07	1.90996e-06	7.3793
DPEP2	-1.0054	8.05307	-5.8441	1.10232e-07	1.97865e-06	7.33778
ABI3BP	-1.60607	7.42293	-5.84135	1.11511e-07	1.99948e-06	7.32659
CCDC64B	-1.03879	8.97371	-5.83784	1.13159e-07	2.02255e-06	7.31237
BANK1	-1.87766	10.2082	-5.83622	1.13926e-07	2.03409e-06	7.30582
DEPDC1B	1.27065	8.1252	5.83417	1.14911e-07	2.04734e-06	7.29747
MUC5AC	-1.33849	8.23209	-5.83231	1.15806e-07	2.05777e-06	7.28995
NOX4	1.40109	5.98214	5.82738	1.1822e-07	2.09078e-06	7.26995
VTCN1	-1.51177	7.82197	-5.81895	1.22459e-07	2.15218e-06	7.2358
SLC34A2	-1.03466	7.02896	-5.81569	1.24138e-07	2.17261e-06	7.2226
CETP	-1.46252	7.74479	-5.80828	1.28036e-07	2.23155e-06	7.19263
GNLY	1.30941	9.25508	5.79343	1.3622e-07	2.34702e-06	7.13257
FUT3	-1.06402	8.01149	-5.79013	1.38112e-07	2.37273e-06	7.1192
PRLR	1.11479	4.72166	5.78776	1.39481e-07	2.38893e-06	7.10964
WNT2	1.2542	6.11796	5.78267	1.42472e-07	2.43027e-06	7.08908
ZMAT1	-1.07409	7.21901	-5.77548	1.46806e-07	2.49155e-06	7.06004
GALNT12	-1.0912	7.82732	-5.77337	1.48102e-07	2.5086e-06	7.05152
CXCL9	1.74684	13.1499	5.74144	1.6916e-07	2.80306e-06	6.9227
CCL21	-2.03294	8.92768	-5.72863	1.7841e-07	2.94368e-06	6.87112
SORD	1.19721	10.1684	5.72251	1.83004e-07	3.004e-06	6.8465
IL1A	1.68655	6.3734	5.71231	1.9092e-07	3.11454e-06	6.80547
LOC440934	1.57525	4.76512	5.7104	1.92441e-07	3.13358e-06	6.79779
GATA6	1.05895	7.57215	5.70935	1.9328e-07	3.14388e-06	6.79357
CEP55	1.26594	9.38229	5.70494	1.9685e-07	3.19567e-06	6.77585
IFNG	1.44142	7.90537	5.66739	2.29983e-07	3.66991e-06	6.62519
DTHD1	-1.28719	5.16632	-5.66275	2.34449e-07	3.73409e-06	6.60657
PKNOX2	-1.06584	6.66495	-5.6533	2.43788e-07	3.85726e-06	6.56875
SDR16C5	-1.55738	8.15003	-5.65248	2.44624e-07	3.86429e-06	6.56543
HAPLN1	1.29893	5.22247	5.64313	2.54257e-07	4.00407e-06	6.52804
CD180	-1.15754	7.72899	-5.61754	2.82595e-07	4.37658e-06	6.42575
HSPB8	-1.40755	8.34503	-5.61248	2.8855e-07	4.44378e-06	6.40556
MYH11	-1.10738	8.0971	-5.59212	3.13808e-07	4.78507e-06	6.32435
HVCN1	-1.17207	10.933	-5.58798	3.19209e-07	4.84984e-06	6.30783
CCL4	1.26843	11.1662	5.5625	3.54473e-07	5.29005e-06	6.20644
COL11A1	2.28259	5.73065	5.55967	3.58617e-07	5.33295e-06	6.1952
KIAA2022	-1.13624	4.6437	-5.5541	3.66926e-07	5.43251e-06	6.17304
INSM1	1.55579	7.49634	5.54836	3.75677e-07	5.54255e-06	6.15024
LY86	-1.06316	11.213	-5.54791	3.76365e-07	5.54384e-06	6.14847
DUOX1	-1.05491	8.05529	-5.53377	3.98866e-07	5.84367e-06	6.0923
CPT1C	1.03982	8.13918	5.52518	4.13157e-07	6.0268e-06	6.05825
CDO1	-1.10046	7.23508	-5.52246	4.17788e-07	6.07853e-06	6.04747
ITIH3	-1.10387	7.11496	-5.51515	4.305e-07	6.2365e-06	6.01848
BPIFB1	-3.18671	10.3395	-5.51224	4.35651e-07	6.30028e-06	6.00697
SLC28A3	1.25764	7.34472	5.50205	4.54213e-07	6.535e-06	5.96663
CHP2	-1.39963	7.64191	-5.49224	4.72811e-07	6.74514e-06	5.92782
ASB9	1.22251	7.36053	5.49223	4.72829e-07	6.74514e-06	5.92778
B4GALT6	1.10474	5.57685	5.49179	4.73696e-07	6.75177e-06	5.92601
GPR84	1.23404	7.9314	5.48973	4.77703e-07	6.79162e-06	5.91787
NUF2	1.24516	9.11033	5.48885	4.79412e-07	6.80441e-06	5.91442
ASPM	1.06595	8.132	5.48843	4.80246e-07	6.80482e-06	5.91273
FAM83B	1.20092	6.22885	5.47455	5.08277e-07	7.14775e-06	5.85789
RAI14	1.06919	10.1997	5.46809	5.21864e-07	7.29612e-06	5.83238
CDCA2	1.10983	8.21197	5.46611	5.26085e-07	7.34902e-06	5.8246
NCAPG	1.1604	9.30791	5.46138	5.36355e-07	7.45534e-06	5.80591
TBC1D10C	-1.08327	10.795	-5.4606	5.38065e-07	7.4606e-06	5.80283
PGLYRP4	1.35239	7.4073	5.46024	5.3884e-07	7.4652e-06	5.80144
HOXA7	1.35528	6.73479	5.45801	5.43776e-07	7.52738e-06	5.79262
CSF2	1.00795	5.88923	5.4389	5.87833e-07	8.03149e-06	5.71732
LY9	-1.1008	8.47604	-5.41695	6.42776e-07	8.6556e-06	5.63097
CCL8	2.15168	8.54482	5.39041	7.1598e-07	9.4969e-06	5.52677
FCAMR	-1.25878	6.55536	-5.38507	7.31672e-07	9.65933e-06	5.50582
CACNG6	-1.15296	8.09084	-5.38329	7.36979e-07	9.71415e-06	5.49884
NAPSB	-1.55187	10.3778	-5.37738	7.54876e-07	9.925e-06	5.47566
GCNT3	-1.47276	8.32816	-5.3739	7.65595e-07	1.00285e-05	5.46204
DYX1C1	-1.20316	7.84771	-5.37176	7.72252e-07	1.01078e-05	5.45368
IBSP	1.34339	5.22687	5.36569	7.91506e-07	1.03196e-05	5.4299
PIP	-2.42878	8.37056	-5.36528	7.92806e-07	1.03286e-05	5.42831
FHL1	-1.13776	7.58657	-5.3597	8.10946e-07	1.05323e-05	5.40646
CD274	1.18108	9.15591	5.35456	8.28002e-07	1.07207e-05	5.38636
IGF2BP3	1.17731	8.72307	5.35417	8.2932e-07	1.07295e-05	5.38483
KIF15	1.02403	8.78155	5.35297	8.33335e-07	1.07731e-05	5.38016
MARK1	1.23797	8.02554	5.34657	8.5522e-07	1.1019e-05	5.35513
CCR6	-1.18451	7.96923	-5.32623	9.28538e-07	1.18222e-05	5.27571
PRKCB	-1.09265	9.12567	-5.32484	9.33771e-07	1.18798e-05	5.27028
POSTN	2.21793	6.84116	5.32445	9.35216e-07	1.18842e-05	5.26879
FCRL3	-1.21109	7.81526	-5.32437	9.35532e-07	1.18842e-05	5.26846
STAR	1.8416	8.80271	5.31595	9.67891e-07	1.22306e-05	5.23563
RSAD2	1.88747	8.59993	5.30728	1.00235e-06	1.25716e-05	5.20186
GZMH	1.30812	10.2643	5.30437	1.01417e-06	1.26914e-05	5.19055
LZTS1	1.01063	7.82282	5.29451	1.0553e-06	1.31378e-05	5.15217
RBM20	-1.34664	6.30247	-5.29376	1.05849e-06	1.31579e-05	5.14926
DHRS2	1.57218	6.34492	5.29056	1.07225e-06	1.33094e-05	5.1368
SYNPO2	1.14508	8.24209	5.2871	1.08729e-06	1.34663e-05	5.12335
AQP5	-1.22744	7.91776	-5.28389	1.10144e-06	1.36214e-05	5.11087
LDLRAD3	1.02724	5.43359	5.28019	1.11798e-06	1.37451e-05	5.09649
C1QB	1.04818	11.3573	5.27456	1.14361e-06	1.4009e-05	5.07462
CPS1	1.29664	5.5092	5.27407	1.14585e-06	1.40263e-05	5.07273
SYTL4	-1.00186	6.64048	-5.2723	1.15406e-06	1.4096e-05	5.06584
ABCB4	-1.00175	6.30882	-5.2699	1.16524e-06	1.42119e-05	5.05653
CHI3L1	1.32235	9.29728	5.26863	1.17122e-06	1.42706e-05	5.0516
LCN2	-2.05586	10.3586	-5.25949	1.21503e-06	1.47549e-05	5.01616
MUC13	-1.41758	6.32741	-5.25494	1.23746e-06	1.49625e-05	4.99852
SERPINB2	-2.03523	8.59799	-5.24606	1.2824e-06	1.54172e-05	4.9641
LOC400891	-1.44214	6.51553	-5.24515	1.2871e-06	1.54554e-05	4.96057
PNOC	-1.15698	9.61572	-5.24078	1.30988e-06	1.56803e-05	4.94365
CD55	-1.00029	8.61096	-5.23541	1.33838e-06	1.59533e-05	4.92288
SERPINA9	-1.28893	8.3978	-5.23449	1.34331e-06	1.59895e-05	4.91933
ENPP4	-1.05468	9.46167	-5.2272	1.3832e-06	1.63743e-05	4.89111
CD37	-1.10731	8.89692	-5.22598	1.38994e-06	1.64375e-05	4.88642
MAL	-1.72457	9.89324	-5.22584	1.39072e-06	1.64375e-05	4.88588
DUSP26	-1.16544	7.32974	-5.2134	1.46182e-06	1.71993e-05	4.83779
NRXN1	1.18052	5.5703	5.20717	1.49876e-06	1.7554e-05	4.81373
AKR1C3	-1.66953	9.75595	-5.20666	1.50181e-06	1.75775e-05	4.81177
TFF3	-1.55084	9.40644	-5.19864	1.55079e-06	1.80378e-05	4.78082
LRRIQ1	-1.26243	6.34382	-5.19218	1.59132e-06	1.84455e-05	4.75594
COL12A1	1.14305	7.89982	5.1914	1.59627e-06	1.84774e-05	4.75295
CD52	-1.34214	12.1188	-5.19121	1.59749e-06	1.84788e-05	4.75221
MARCO	1.74328	8.87363	5.19081	1.60007e-06	1.84832e-05	4.75065
TACSTD2	-1.06091	10.2237	-5.18961	1.60774e-06	1.85591e-05	4.74604
NEK2	1.00719	7.36075	5.18365	1.6465e-06	1.88834e-05	4.72308
CD163	1.02006	10.3004	5.17764	1.68649e-06	1.92697e-05	4.69994
CLDN8	-1.02356	4.72004	-5.17542	1.7015e-06	1.93754e-05	4.6914
FMO2	-1.19721	8.54999	-5.1744	1.70845e-06	1.94414e-05	4.68747
LEMD1	1.70136	7.42951	5.16477	1.77534e-06	2.00939e-05	4.65045
NCF1	-1.07289	9.70073	-5.16371	1.7829e-06	2.01633e-05	4.64635
CEACAM5	-1.60775	7.82695	-5.16357	1.78388e-06	2.01633e-05	4.64583
KRT23	-1.88474	8.82371	-5.13717	1.98171e-06	2.20633e-05	4.54447
GJA1	1.11562	9.62802	5.12154	2.10879e-06	2.31967e-05	4.48458
ABCA8	-1.04268	4.91376	-5.11504	2.16391e-06	2.3772e-05	4.45972
SORCS1	-1.2144	6.43905	-5.11232	2.18743e-06	2.39833e-05	4.4493
P2RY8	-1.03001	10.0544	-5.10613	2.24182e-06	2.44998e-05	4.42564
CTSG	-1.61942	9.03098	-5.09891	2.30702e-06	2.50982e-05	4.39803
UBE2C	1.00664	11.086	5.09828	2.31281e-06	2.51449e-05	4.39562
CORO1A	-1.12302	11.3232	-5.09675	2.32684e-06	2.52484e-05	4.38979
RCSD1	-1.06081	10.0075	-5.0948	2.34486e-06	2.54236e-05	4.38236
KCNB2	1.27209	5.70839	5.09013	2.38868e-06	2.58195e-05	4.36453
AQP9	1.56844	8.06687	5.08824	2.40666e-06	2.59639e-05	4.3573
SPAG17	-1.59512	7.99544	-5.08649	2.4234e-06	2.60942e-05	4.35063
EGFL6	1.23388	7.93265	5.07083	2.57841e-06	2.75341e-05	4.29092
BST2	1.08993	9.75638	5.06964	2.59057e-06	2.76464e-05	4.28639
PLAC8	-1.59598	12.1462	-5.06618	2.62627e-06	2.79273e-05	4.27321
CWH43	-1.74967	5.1846	-5.04686	2.83468e-06	2.96894e-05	4.19969
C3	-1.21896	12.24	-5.04003	2.91205e-06	3.03141e-05	4.17377
VSNL1	1.46393	8.34231	5.02553	3.08342e-06	3.18227e-05	4.11873
STK33	-1.05278	8.22994	-5.00489	3.34441e-06	3.407e-05	4.04055
COL7A1	1.04491	9.35454	5.00319	3.36694e-06	3.42788e-05	4.03409
HHATL	-1.13635	5.61302	-5.00164	3.38744e-06	3.44666e-05	4.02825
RGS13	-1.54007	6.41488	-4.98021	3.68501e-06	3.71349e-05	3.94724
FER1L5	-1.06624	5.5548	-4.97433	3.77096e-06	3.78423e-05	3.92507
SRPX	-1.66912	7.27101	-4.9659	3.89773e-06	3.88364e-05	3.89327
OASL	1.25247	9.44549	4.95886	4.00676e-06	3.97796e-05	3.86673
COL3A1	1.32007	10.0935	4.95884	4.00699e-06	3.97796e-05	3.86668
KIF11	1.01176	8.601	4.95383	4.08642e-06	4.03105e-05	3.8478
KBTBD8	-1.07315	7.81	-4.94321	4.25981e-06	4.18003e-05	3.80785
BTK	-1.0366	9.2073	-4.94278	4.26708e-06	4.18473e-05	3.80621
STAP1	-1.41949	8.41944	-4.93933	4.32495e-06	4.23161e-05	3.79326
KIAA0226L	-1.12867	8.87059	-4.93898	4.33095e-06	4.23501e-05	3.79192
TIMD4	-1.28351	8.44722	-4.93832	4.34204e-06	4.24339e-05	3.78947
CCNB1	1.03617	10.4348	4.93573	4.38621e-06	4.28407e-05	3.77973
LINC00282	-1.15183	5.22416	-4.92417	4.58895e-06	4.45107e-05	3.7363
SCGB3A1	-2.10125	8.41333	-4.90898	4.86897e-06	4.6795e-05	3.67937
LRMP	-1.33806	11.1554	-4.90689	4.90894e-06	4.71114e-05	3.67151
LRP11	-1.07279	8.48843	-4.90551	4.93542e-06	4.72715e-05	3.66634
TMEM213	-1.02082	5.70024	-4.89947	5.05279e-06	4.83132e-05	3.64375
FAM47E	-1.14471	6.50642	-4.88164	5.4159e-06	5.09737e-05	3.57707
OGN	-1.53374	5.30147	-4.87222	5.61797e-06	5.26106e-05	3.54188
PDGFRL	1.38776	7.54769	4.85256	6.06345e-06	5.625e-05	3.46859
VNN2	-1.04876	9.8503	-4.83876	6.39651e-06	5.88528e-05	3.41724
CKMT2	-1.17299	5.53879	-4.83698	6.44084e-06	5.91312e-05	3.41061
BMP2	1.09474	7.1077	4.81682	6.96324e-06	6.30327e-05	3.33573
TDO2	1.10005	6.98803	4.80889	7.17974e-06	6.47833e-05	3.30634
SEPP1	-1.18377	10.4593	-4.80692	7.23462e-06	6.51736e-05	3.29904
FLRT3	-1.27615	6.98679	-4.80551	7.27414e-06	6.54245e-05	3.29381
TNNC2	-1.08855	7.06112	-4.79708	7.5144e-06	6.71544e-05	3.26262
SOST	1.60592	6.16776	4.79192	7.66565e-06	6.82838e-05	3.2435
AICDA	-1.71803	7.5574	-4.79066	7.70288e-06	6.84751e-05	3.23885
ABCA13	-1.88711	8.2514	-4.79	7.72236e-06	6.86119e-05	3.23642
FOLR1	-1.14632	7.90423	-4.76705	8.43572e-06	7.40889e-05	3.15165
FOXN4	-1.14983	6.60656	-4.76376	8.54315e-06	7.49151e-05	3.13951
MFAP4	-1.1577	10.1802	-4.74444	9.20127e-06	7.96891e-05	3.06834
PSTPIP2	1.03674	7.50471	4.74417	9.21056e-06	7.97284e-05	3.06737
CACNA2D1	1.20652	6.62047	4.73822	9.42342e-06	8.13831e-05	3.04546
IRX2	1.33326	7.20852	4.73239	9.63631e-06	8.26972e-05	3.02404
HPGD	-1.11843	8.16634	-4.73101	9.68723e-06	8.30425e-05	3.01898
CLSTN2	1.31279	6.04018	4.72836	9.78626e-06	8.37634e-05	3.00923
MNS1	-1.21318	8.15378	-4.70364	1.07568e-05	9.10969e-05	2.91859
MEOX2	-1.28678	5.86943	-4.69615	1.10687e-05	9.34559e-05	2.8912
KCNH8	-1.1964	6.34539	-4.68713	1.14566e-05	9.60741e-05	2.85819
GREM1	1.3634	8.0698	4.66646	1.23949e-05	0.000102644	2.78277
CCL7	1.85387	5.24013	4.66483	1.24724e-05	0.000103184	2.7768
TUFT1	1.04205	10.5312	4.64631	1.33821e-05	0.000109685	2.70937
GPR18	-1.48489	9.87279	-4.64479	1.34594e-05	0.000110211	2.70386
MMP11	1.14161	8.4635	4.63864	1.37773e-05	0.000112245	2.6815
FZD7	1.03027	8.96205	4.63546	1.39446e-05	0.0001134	2.66995
BCL2A1	1.2327	10.5715	4.63114	1.41747e-05	0.00011506	2.65428
C1orf116	-1.10108	7.84098	-4.62128	1.47144e-05	0.00011897	2.6185
LOC729680	1.04913	7.14678	4.61618	1.50012e-05	0.000120778	2.60003
EPCAM	1.26232	12.2261	4.60885	1.5423e-05	0.00012376	2.57348
DMKN	-1.55902	8.7929	-4.60248	1.57993e-05	0.000126477	2.55041
WNT5A	1.24634	9.59135	4.58675	1.67659e-05	0.000133263	2.49359
TSPAN8	-1.85535	8.29777	-4.58345	1.69759e-05	0.000134678	2.48168
FCRL4	-1.60826	7.65747	-4.54953	1.92883e-05	0.00015026	2.35953
CCNA1	-1.02974	6.36545	-4.54657	1.95047e-05	0.000151594	2.34887
IFI44	1.16397	11.1249	4.53512	2.03609e-05	0.000157376	2.30779
CP	-1.0501	9.41899	-4.53303	2.0521e-05	0.000158468	2.3003
HS3ST4	1.67307	6.35725	4.53109	2.0671e-05	0.000159552	2.29334
SCNN1A	-1.02695	7.29313	-4.53015	2.0744e-05	0.000159969	2.28997
LAMA1	1.05172	5.81406	4.51915	2.16169e-05	0.000165949	2.25057
PEBP4	-1.02751	5.96651	-4.50205	2.30456e-05	0.000174439	2.18941
CAPN14	-1.12508	6.26185	-4.48807	2.42804e-05	0.00018239	2.13955
IRF8	-1.05666	10.0799	-4.48205	2.48317e-05	0.000185785	2.1181
XG	1.21787	7.55187	4.47934	2.50841e-05	0.000187257	2.10844
IFI44L	1.42123	10.8684	4.47494	2.54993e-05	0.000189767	2.09276
LAMB3	1.05479	11.8066	4.46414	2.65451e-05	0.000196506	2.05438
IGJ	-1.23405	12.6086	-4.45916	2.7042e-05	0.000199745	2.03667
GZMB	1.0876	11.2235	4.4515	2.78233e-05	0.000204171	2.00947
PTPRR	1.2431	5.65629	4.44997	2.79821e-05	0.00020489	2.00404
ASPN	1.25435	8.13737	4.44666	2.83282e-05	0.000207153	1.9923
HDC	-1.03042	8.10537	-4.44004	2.90329e-05	0.00021157	1.96885
PXDN	1.19107	8.51439	4.43203	2.99085e-05	0.000217198	1.94049
SUCNR1	1.11764	6.90384	4.42581	3.06062e-05	0.000221595	1.91848
CD79A	-1.06044	11.5342	-4.4246	3.0744e-05	0.000222401	1.9142
SNX31	-1.29962	6.30216	-4.41825	3.14749e-05	0.000226811	1.89178
IL13RA2	1.62162	6.52847	4.41566	3.17777e-05	0.000228602	1.88264
CCL2	1.34523	11.1341	4.39177	3.47111e-05	0.00024602	1.79841
TPSAB1	-1.2738	7.64547	-4.37551	3.6856e-05	0.000259799	1.74124
MLF1	-1.06671	8.73981	-4.369	3.77492e-05	0.000264702	1.71841
TEX101	1.171	6.99124	4.35981	3.90473e-05	0.000272618	1.68618
SERPINA5	-1.11231	6.33453	-4.34403	4.13776e-05	0.000286745	1.63093
LOC100505841	-1.20105	5.21229	-4.30539	4.76632e-05	0.000324856	1.49622
TREM1	1.17867	7.05787	4.28568	5.12159e-05	0.000344388	1.42778
SLC16A9	-1.1594	8.5429	-4.28257	5.17993e-05	0.000347373	1.41699
PRR15L	-1.11543	9.04087	-4.28192	5.1923e-05	0.000347926	1.41472
IL23A	1.09493	9.50394	4.2799	5.23059e-05	0.000349934	1.40773
SPINK5	-1.56589	11.2107	-4.27714	5.28329e-05	0.000353089	1.39819
CHI3L2	-1.16275	9.26085	-4.2737	5.34985e-05	0.000356777	1.38628
HOXC8	1.37933	5.73963	4.27236	5.37614e-05	0.000358246	1.38161
ADCY10	1.25163	5.61335	4.26847	5.45259e-05	0.000362765	1.36817
CALN1	1.03586	5.23409	4.25591	5.70717e-05	0.000376618	1.32475
CST1	1.08027	6.13849	4.22934	6.28386e-05	0.000408063	1.2332
TFF1	-1.41925	7.99386	-4.21382	6.64621e-05	0.000426977	1.1799
EDN2	1.2885	7.39112	4.20677	6.81741e-05	0.000436143	1.15573
COL17A1	1.16208	8.66952	4.204	6.88605e-05	0.000440032	1.14621
IFIT1	1.506	10.8099	4.19643	7.07645e-05	0.000449737	1.12029
MEST	1.3297	9.21925	4.14212	8.59933e-05	0.000531931	0.935172
EYA1	-1.3092	6.7523	-4.13217	8.91032e-05	0.000547944	0.901454
PPL	-1.18299	9.56428	-4.11108	9.60642e-05	0.000584705	0.830085
NXF5	-1.00291	6.56467	-4.11101	9.60893e-05	0.000584705	0.829837
GHR	1.33871	6.84476	4.10739	9.73343e-05	0.000590146	0.817625
SELL	-1.1199	9.44148	-4.06663	0.000112487	0.000665464	0.680451
LRP4	1.10805	8.67658	4.04008	0.00012355	0.000719525	0.591575
ALDH1A1	-1.19203	10.2701	-4.03995	0.000123608	0.000719563	0.591128
ADAM23	1.23726	7.78454	4.02438	0.000130576	0.000754432	0.539202
SPP1	1.47601	8.92557	4.02095	0.000132159	0.00076175	0.527787
FHOD3	1.20971	9.88762	4.01321	0.000135809	0.000779314	0.502001
CA9	1.15993	7.2971	4.01024	0.000137229	0.000784786	0.492155
F3	-1.14291	8.71157	-4.00221	0.000141154	0.000802322	0.465465
CXCL14	-1.38632	11.2046	-3.99951	0.000142499	0.000808777	0.456489
NLRP7	1.08315	7.25267	3.99913	0.000142685	0.00080911	0.455256
MUC15	-1.38955	7.17963	-3.99744	0.000143536	0.000812837	0.449633
ZG16B	-1.61395	8.70881	-3.9818	0.000151616	0.000851145	0.39782
MAP7D2	1.08549	6.01835	3.9805	0.000152306	0.000853877	0.393526
RHCG	-1.56286	8.29097	-3.97952	0.000152831	0.000855679	0.390272
DAPL1	1.61867	9.63767	3.96071	0.000163205	0.000905922	0.328168
NR2F1	-1.10647	9.07167	-3.95821	0.000164632	0.000912941	0.319936
AFAP1-AS1	1.29829	7.53496	3.93816	0.000176534	0.000968256	0.253968
CRISP2	-1.28515	4.83761	-3.9057	0.00019757	0.00106715	0.14763
FAM3B	-1.42466	9.56238	-3.87759	0.000217702	0.00115835	0.0560454
ZNF750	-1.58727	6.84197	-3.8737	0.000220636	0.00117173	0.0434141
PLAC1	1.18132	5.91193	3.8589	0.000232159	0.00122289	-0.00460515
ISG15	1.07237	12.1167	3.83805	0.000249377	0.00129613	-0.0720577
PKP1	1.10559	7.1987	3.8218	0.000263625	0.00135885	-0.124417
APOD	-1.02532	7.90369	-3.8098	0.000274652	0.00140504	-0.163017
KCNS3	1.1306	9.10194	3.79842	0.000285504	0.00145028	-0.199511
ZP4	1.10887	5.53457	3.78032	0.000303626	0.00152849	-0.257445
GPR128	1.27901	4.78211	3.76701	0.000317641	0.00158811	-0.299907
HCAR3	1.2752	10.2453	3.691	0.000410291	0.00197332	-0.540454
TLR10	-1.03352	8.64852	-3.67603	0.000431354	0.0020529	-0.587443
PCDH19	1.06889	6.06997	3.62822	0.000505698	0.00234436	-0.736561
PRTG	1.00357	5.49263	3.57468	0.000603353	0.0027184	-0.901888
SERPINB3	-1.71809	10.1639	-3.57217	0.000608349	0.00273578	-0.909603
VIL1	1.08255	5.92836	3.56905	0.0006146	0.00275726	-0.919166
TMPRSS11B	-1.7777	5.6922	-3.56472	0.000623395	0.00278853	-0.932457
PRB1	-1.40352	6.86608	-3.5461	0.000662551	0.0029379	-0.989416
STATH	-1.79451	5.67294	-3.49924	0.000771688	0.00334683	-1.13184
MMP13	1.11767	6.09315	3.46971	0.000848981	0.00362855	-1.22089
SCEL	-1.27078	5.92234	-3.45497	0.000890252	0.00377892	-1.26514
RPTN	-1.59056	4.77529	-3.41737	0.00100425	0.00418809	-1.37737
GPR64	-1.02582	6.64677	-3.41595	0.00100882	0.00420192	-1.38159
SLC6A14	-1.30942	7.02606	-3.40769	0.00103577	0.00429715	-1.40613
TNNT1	1.34423	7.22884	3.38949	0.00109754	0.00451444	-1.46001
COL6A6	1.13987	5.85723	3.38019	0.00113046	0.00462269	-1.48748
BCHE	1.07085	5.26889	3.30613	0.00142751	0.00563334	-1.70405
CLDN1	1.06208	9.57853	3.28082	0.00154486	0.00599376	-1.77725
PTPRZ1	-1.06419	7.86795	-3.1967	0.00200319	0.00741782	-2.01746
ARL14	1.18857	7.09068	3.09294	0.00274362	0.00964973	-2.30713
S100A7A	1.01132	5.49439	3.08835	0.00278165	0.00977121	-2.31977
PI3	-1.18365	9.08772	-3.07494	0.00289556	0.0101185	-2.35663
CPA3	-1.03513	9.5793	-3.01746	0.0034346	0.0117116	-2.51316
CTSE	-1.04034	7.93644	-2.97253	0.00391934	0.0131497	-2.6339
SPRR3	-1.7128	9.31567	-2.94934	0.00419354	0.0138677	-2.69565
PCOLCE2	1.28241	7.66916	2.94146	0.00429066	0.0141305	-2.71654
FABP7	1.10773	5.12274	2.6961	0.00857946	0.0249823	-3.3444
SERPINB4	-1.07114	9.41195	-2.56052	0.0123678	0.0336538	-3.67191
TCN1	-1.13277	7.78921	-2.52202	0.0136898	0.0367049	-3.7623
KRT14	-1.06564	9.91776	-2.50109	0.0144611	0.0383931	-3.81097
KRT16	1.14388	8.86474	2.43408	0.0171986	0.0442841	-3.96443

## Sheet: Supplementary table 3
LASSO	Gene		RF	Gene		SVM-RFE	Gene
1	CLIC6		1	LRRC34		1	SLC44A4
2	PHYHD1		2	HAPLN1		2	GNA14
3	TTC9		3	TREML2		3	IQCA1
4	LTF		4	IQCA1		4	LRRC34
5	LRRC34		5	TTC9
6	MUC16		6	ARNT2
7	GNA14		7	MAOB
8	PLAU		8	GNA14
9	ABHD6		9	C1QB
10	TTC21A		10	C1orf228
11	MT3		11	MANEAL
12	LRRC36		12	KCNB2
13	SHISA3		13	ZNF683
14	CCR8		14	DTHD1
15	TMEM132C		15	ZMYND12
16	ONECUT2		16	FAM129C
17	ZNF683
18	TREML2
19	KRT222
20	INSM1
21	C1QB

## Sheet: Supplementary table 4
id	logFC	AveExpr	t	P.Value	adj.P.Val	B
FMO2	1.39414	1.45614	8.6421	4.4553e-14	1.06989e-09	21.5252
AKAP2	1.0201	3.21877	8.29538	2.72929e-13	2.23165e-09	19.7858
SELP	1.04362	1.44574	8.05675	9.41609e-13	4.82917e-09	18.5973
RAMP3	1.2107	3.53309	8.04816	9.84339e-13	4.82917e-09	18.5547
TGM2	1.38057	4.25825	7.93145	1.79793e-12	5.52776e-09	17.9766
SERPINB6	1.03085	4.24228	7.93093	1.80278e-12	5.52776e-09	17.9741
KLF2	1.09047	3.19253	7.89929	2.12185e-12	5.78323e-09	17.8177
S1PR1	1.04606	2.58266	7.86459	2.53646e-12	6.22194e-09	17.6464
CCL14	1.72569	1.81678	7.77243	4.07098e-12	7.68163e-09	17.1924
DARC	1.54265	2.36919	7.64737	7.71719e-12	1.0677e-08	16.5788
PTGDS	2.36156	3.91924	7.64441	7.83476e-12	1.0677e-08	16.5643
TGFBR2	1.04979	3.7391	7.60494	9.58111e-12	1.23697e-08	16.3712
PLA2G2D	2.06592	2.6233	7.46126	1.98808e-11	1.95071e-08	15.671
RBP5	1.55445	2.37222	7.42352	2.40656e-11	2.2705e-08	15.4878
SOD3	1.22058	2.48922	7.41516	2.5105e-11	2.28084e-08	15.4472
FAM65B	1.36314	2.57395	7.39093	2.83748e-11	2.46764e-08	15.3298
ALPL	1.00216	1.66275	7.36726	3.19773e-11	2.61467e-08	15.2152
RAB37	1.09854	1.9313	7.33944	3.67941e-11	2.91148e-08	15.0806
FUCA1	1.25803	4.42514	7.28793	4.7688e-11	3.44055e-08	14.8319
GRAP	1.04195	2.5089	7.2304	6.36625e-11	4.00421e-08	14.5549
KLHL6	1.14293	2.65439	7.21906	6.73896e-11	4.13267e-08	14.5003
MEF2C	1.06496	2.25197	7.21061	7.03048e-11	4.20628e-08	14.4597
SCIMP	1.3169	2.33311	7.20208	7.3374e-11	4.28539e-08	14.4188
ATP2A3	1.2172	4.65695	7.18883	7.84091e-11	4.34771e-08	14.3551
DNASE1L3	1.76142	2.49988	7.14584	9.72157e-11	4.7011e-08	14.149
HCLS1	1.12463	5.67625	7.13582	1.02205e-10	4.73034e-08	14.101
NAPSB	1.58841	4.30392	7.06432	1.45978e-10	6.06923e-08	13.7593
BASP1	1.03864	4.47244	7.05369	1.53903e-10	6.11784e-08	13.7087
FAIM3	1.70149	3.08125	7.05072	1.56199e-10	6.11784e-08	13.6945
CR2	1.8807	1.6069	7.03134	1.71993e-10	6.49076e-08	13.6021
RASGRP2	1.41868	2.88505	7.02144	1.80662e-10	6.71461e-08	13.555
UCP2	1.12018	5.8143	7.00249	1.98484e-10	7.26688e-08	13.4649
C16orf54	1.01984	2.32741	6.99585	2.05129e-10	7.39972e-08	13.4333
IRF8	1.37269	4.18778	6.91371	3.08023e-10	1.03504e-07	13.0438
CCDC69	1.17395	3.76086	6.87183	3.78721e-10	1.21265e-07	12.8458
CLIC6	1.3	1.29678	6.87139	3.79539e-10	1.21265e-07	12.8437
PLCG2	1.10328	3.13185	6.86089	3.99694e-10	1.24107e-07	12.7942
RCSD1	1.0888	3.52854	6.82589	4.74812e-10	1.42038e-07	12.6292
GMFG	1.10292	5.54705	6.81801	4.93548e-10	1.44128e-07	12.5921
IL33	1.5651	1.96579	6.80288	5.31631e-10	1.49896e-07	12.5209
VPREB3	1.81524	2.46506	6.77001	6.24638e-10	1.66548e-07	12.3665
RARRES1	1.45536	2.80134	6.72094	7.94161e-10	2.00579e-07	12.1366
CRIP1	1.09315	6.78608	6.70609	8.53908e-10	2.05357e-07	12.0671
CXCR5	1.39974	2.14067	6.65954	1.07152e-09	2.45648e-07	11.8497
DOK3	1.00716	3.43097	6.64006	1.17805e-09	2.62704e-07	11.759
PRKCB	1.07777	2.4583	6.62847	1.24634e-09	2.69533e-07	11.7051
DTX1	1.01141	1.11088	6.62744	1.25262e-09	2.69533e-07	11.7003
CD180	1.09297	2.27803	6.58886	1.51062e-09	3.15843e-07	11.521
P2RY8	1.00492	2.49329	6.56186	1.72176e-09	3.46186e-07	11.3958
GIMAP7	1.17188	4.47157	6.52362	2.07144e-09	3.95744e-07	11.2188
KLRB1	1.27977	2.69317	6.52265	2.08117e-09	3.95744e-07	11.2143
SELL	1.49142	4.41167	6.51939	2.11419e-09	3.97397e-07	11.1993
PPP1R16B	1.09979	3.17326	6.48715	2.46982e-09	4.43133e-07	11.0505
P2RX5	1.06309	1.86407	6.48673	2.4749e-09	4.43133e-07	11.0486
BTK	1.145	3.1525	6.4769	2.59492e-09	4.56329e-07	11.0032
FCRL2	1.22294	1.54227	6.45752	2.84859e-09	4.95574e-07	10.914
C3	1.44086	5.30313	6.43616	3.15651e-09	5.37119e-07	10.8158
GPR18	1.08498	1.90259	6.4283	3.27794e-09	5.43296e-07	10.7797
LY9	1.10471	2.28918	6.42503	3.32978e-09	5.48185e-07	10.7647
BANK1	1.65013	2.40923	6.42186	3.38088e-09	5.49225e-07	10.7501
IL16	1.27775	3.7767	6.40589	3.64988e-09	5.84224e-07	10.6769
CD79B	1.69475	4.04689	6.40487	3.66777e-09	5.84224e-07	10.6722
FOLR2	1.26201	2.26567	6.37814	4.1687e-09	6.42325e-07	10.5498
FGD2	1.03047	2.92938	6.37449	4.24201e-09	6.42325e-07	10.5331
CCL21	2.39314	3.89205	6.37165	4.30019e-09	6.44703e-07	10.5201
CD52	1.35196	6.75251	6.36716	4.39346e-09	6.49226e-07	10.4996
LAT2	1.01129	3.46069	6.3556	4.64295e-09	6.64088e-07	10.4468
CD19	1.71832	2.6958	6.35377	4.68384e-09	6.64131e-07	10.4384
SLC40A1	1.35018	3.62824	6.34299	4.93114e-09	6.95177e-07	10.3892
GIMAP5	1.10128	4.06584	6.33702	5.07371e-09	7.03154e-07	10.3619
CD37	1.38164	5.10534	6.32987	5.24965e-09	7.2345e-07	10.3293
RNASE6	1.07581	4.06917	6.30836	5.81632e-09	7.71213e-07	10.2313
CPNE5	1.20073	2.76001	6.30711	5.85107e-09	7.71649e-07	10.2256
PLD4	1.1708	2.11638	6.29514	6.19431e-09	8.08226e-07	10.1711
IGSF9	-1.34755	4.3326	-6.28377	6.53846e-09	8.35357e-07	10.1194
RARRES2	1.54858	4.38291	6.22826	8.50856e-09	1.01318e-06	9.86769
CD22	1.75002	2.54559	6.22427	8.67077e-09	1.02719e-06	9.84965
CD72	1.14318	2.55607	6.21105	9.23074e-09	1.06305e-06	9.78984
TCL1A	1.7408	1.80904	6.20487	9.5046e-09	1.08948e-06	9.7619
CD53	1.14436	6.11042	6.1973	9.85076e-09	1.10445e-06	9.72772
SLAMF6	1.06582	2.94323	6.19681	9.87328e-09	1.10445e-06	9.72554
EVI2B	1.20333	4.68396	6.1967	9.87865e-09	1.10445e-06	9.72502
CXCL12	1.19982	3.77714	6.19038	1.0178e-08	1.12971e-06	9.69649
ALDH3B1	1.01015	2.192	6.18247	1.05655e-08	1.15188e-06	9.66079
DNALI1	1.34558	1.1021	6.16858	1.12809e-08	1.20314e-06	9.59819
SP140	1.02619	2.99064	6.16632	1.14019e-08	1.20366e-06	9.588
TNFRSF13B	1.39897	2.23406	6.16054	1.17169e-08	1.21691e-06	9.56196
AGR3	1.82443	1.60599	6.1598	1.17574e-08	1.21691e-06	9.55866
FAM216B	1.3931	0.865805	6.14509	1.26012e-08	1.27278e-06	9.49245
FCRL3	1.0652	1.78348	6.1379	1.30351e-08	1.30291e-06	9.46011
PTPRCAP	1.26013	6.06733	6.11472	1.45353e-08	1.40077e-06	9.35605
LRMP	1.395	3.18728	6.10247	1.53961e-08	1.46952e-06	9.3011
WDR86-AS1	1.05864	1.07042	6.07604	1.74266e-08	1.58913e-06	9.18279
FCRLA	1.517	2.3158	6.07349	1.76366e-08	1.60232e-06	9.17135
BLK	1.39522	1.82622	6.07172	1.7783e-08	1.60966e-06	9.16345
MUC4	1.48262	1.8577	6.06913	1.79997e-08	1.61666e-06	9.15189
MS4A1	2.09346	3.61959	6.06765	1.81255e-08	1.6168e-06	9.14524
TPPP3	1.82536	3.37833	6.06613	1.82545e-08	1.62241e-06	9.13846
MPEG1	1.14568	4.05273	6.0438	2.02639e-08	1.75026e-06	9.03875
RHOH	1.04279	3.4132	6.04233	2.04038e-08	1.75469e-06	9.03218
STAP1	1.17372	2.07652	6.01967	2.26794e-08	1.89227e-06	8.93123
Ig alpha 1-[alpha]2m	1.44567	2.744	6.01858	2.27956e-08	1.89552e-06	8.92635
C20orf85	2.28128	1.71159	6.01342	2.33502e-08	1.91937e-06	8.90341
ABI3BP	1.34341	2.13213	5.98411	2.67645e-08	2.07108e-06	8.77314
PIGR	2.19926	2.23981	5.98086	2.71722e-08	2.09602e-06	8.75871
FAM129C	1.14489	1.1866	5.95853	3.01424e-08	2.26114e-06	8.6597
SASH3	1.07206	4.64646	5.94901	3.15038e-08	2.32767e-06	8.61755
C11orf88	1.64356	1.1147	5.94787	3.16707e-08	2.33298e-06	8.6125
CP	1.60891	3.05742	5.94467	3.21439e-08	2.35296e-06	8.59835
UBXN10	1.15923	0.827599	5.94345	3.23256e-08	2.35296e-06	8.59297
ALOX15	1.62402	1.30352	5.91948	3.61212e-08	2.54369e-06	8.48704
SLC44A4	1.8731	2.0758	5.91783	3.63977e-08	2.54369e-06	8.47976
DHRS9	1.55363	2.77789	5.90779	3.81289e-08	2.64958e-06	8.43543
GAPT	1.04492	1.64806	5.88166	4.30173e-08	2.86743e-06	8.32036
SCGB1A1	2.64627	2.62264	5.87874	4.36009e-08	2.87533e-06	8.3075
C2orf40	1.23438	0.800852	5.86676	4.60762e-08	3.00598e-06	8.25483
CD79A	1.84472	5.45891	5.84221	5.15894e-08	3.27e-06	8.14704
C9orf24	1.82509	1.35272	5.84062	5.19683e-08	3.27535e-06	8.14006
CECR1	1.07428	4.64524	5.8361	5.30595e-08	3.30342e-06	8.12025
AIM2	1.01815	2.58865	5.82666	5.54113e-08	3.42543e-06	8.07889
SNTN	1.74951	1.25886	5.80348	6.16279e-08	3.69616e-06	7.97751
FCRL1	1.13738	1.17452	5.78383	6.74308e-08	3.97615e-06	7.89172
CCR7	1.14275	3.79947	5.77851	6.90939e-08	4.02583e-06	7.86849
PTPRC	1.1546	5.28403	5.77521	7.01439e-08	4.07458e-06	7.85411
PAX5	1.04665	1.05499	5.75387	7.73268e-08	4.41122e-06	7.76119
C1orf194	1.74113	1.21678	5.74836	7.9296e-08	4.47798e-06	7.73722
LY86	1.05917	3.23391	5.74804	7.94097e-08	4.47798e-06	7.73585
CLU	1.9897	5.13725	5.73941	8.25996e-08	4.62595e-06	7.69832
FAM166B	1.25289	0.937014	5.73579	8.39705e-08	4.67074e-06	7.68263
NCF1	1.16004	4.32547	5.73468	8.43962e-08	4.6838e-06	7.67782
CCR6	1.02822	2.48363	5.72404	8.85865e-08	4.82895e-06	7.63164
CLEC10A	1.23759	2.38685	5.71179	9.3668e-08	5.02774e-06	7.57849
TFF3	2.14289	2.79562	5.69939	9.90973e-08	5.22765e-06	7.52481
NCF1C	1.07479	3.24777	5.69811	9.96764e-08	5.24692e-06	7.51925
TEKT1	1.48175	0.948526	5.69523	1.00988e-07	5.29323e-06	7.5068
TINCR	-1.12902	1.85024	-5.68453	1.06012e-07	5.43513e-06	7.46055
MORN5	1.34168	0.864703	5.65036	1.23759e-07	6.09601e-06	7.31311
SLC34A2	1.61153	1.57832	5.64517	1.267e-07	6.2159e-06	7.29075
CORO1A	1.01603	6.84297	5.63003	1.35673e-07	6.53843e-06	7.22558
MSLN	1.50427	1.94019	5.60686	1.50614e-07	7.0913e-06	7.1261
SEPT1	1.00254	4.25864	5.60445	1.52258e-07	7.11408e-06	7.11577
AJ004954	1.15894	2.48182	5.59926	1.55862e-07	7.21378e-06	7.09349
MS4A8	1.45952	1.17683	5.5927	1.60534e-07	7.37435e-06	7.06538
FAM92B	1.15285	0.943923	5.59033	1.62256e-07	7.43949e-06	7.05522
ROPN1L	1.45786	1.2353	5.58851	1.63586e-07	7.45865e-06	7.04745
TMC5	1.36852	1.29971	5.5872	1.64552e-07	7.47494e-06	7.04184
PIFO	1.44889	1.19143	5.58596	1.65472e-07	7.50284e-06	7.03654
VNN2	1.04615	2.38057	5.57772	1.71721e-07	7.68672e-06	7.00125
IL18	1.01911	3.69548	5.57006	1.77728e-07	7.85526e-06	6.96852
TBC1D10C	1.00376	4.01369	5.55517	1.90017e-07	8.2062e-06	6.90489
CD38	1.05678	3.24726	5.53506	2.07929e-07	8.76373e-06	6.81916
CD48	1.21009	5.41551	5.5244	2.18081e-07	9.11335e-06	6.7738
AMICA1	1.01536	3.64089	5.50073	2.42407e-07	9.86855e-06	6.67319
RSPH9	1.10159	0.81753	5.49857	2.44752e-07	9.91375e-06	6.66403
C7	1.02591	0.666017	5.47695	2.69509e-07	1.0663e-05	6.57238
C9orf135	1.24144	0.821167	5.4747	2.72221e-07	1.06879e-05	6.56285
RRAD	1.42845	2.09631	5.47436	2.72628e-07	1.06879e-05	6.56143
AQP3	1.8265	4.84881	5.4731	2.74166e-07	1.07091e-05	6.55608
AKAP14	1.21437	0.880831	5.46994	2.78054e-07	1.07867e-05	6.54269
SAA2-SAA4	1.11555	1.20161	5.46969	2.78353e-07	1.07867e-05	6.54167
DRC1	1.19554	0.759105	5.46443	2.84945e-07	1.09557e-05	6.51941
TMEM190	1.66259	1.47154	5.44649	3.08584e-07	1.17419e-05	6.44362
CCDC17	1.22779	1.13727	5.43553	3.23961e-07	1.21696e-05	6.39738
COL7A1	-1.23051	3.83047	-5.43333	3.27135e-07	1.21938e-05	6.38811
WDR38	1.34217	0.922348	5.41258	3.58632e-07	1.30912e-05	6.30072
RSPH4A	1.10578	0.895826	5.40096	3.77539e-07	1.36392e-05	6.25188
LTF	2.42537	2.47758	5.39946	3.80045e-07	1.36808e-05	6.24559
ZMYND10	1.36352	1.35697	5.39803	3.82448e-07	1.37156e-05	6.2396
LINC00926	1.01774	1.51894	5.39343	3.90296e-07	1.39359e-05	6.22029
C5orf49	1.11041	0.732053	5.38237	4.09827e-07	1.43934e-05	6.17389
TSPAN19	1.08033	0.685332	5.37176	4.29459e-07	1.48794e-05	6.12942
TUBA4B	1.04961	0.648434	5.36171	4.489e-07	1.53578e-05	6.08735
FLJ00385	2.0924	7.57316	5.33717	5.0004e-07	1.67568e-05	5.98485
C1orf189	1.0161	0.720945	5.33619	5.02196e-07	1.67895e-05	5.98076
FAM81B	1.15343	0.761733	5.33396	5.0714e-07	1.69254e-05	5.97145
BC041457	1.21146	0.753937	5.32409	5.29587e-07	1.74842e-05	5.93031
BPIFB1	2.90378	3.68361	5.32212	5.34191e-07	1.75889e-05	5.92209
CAPSL	1.39701	1.04005	5.31688	5.46584e-07	1.79008e-05	5.90031
PROM1	1.32943	1.33859	5.31515	5.50752e-07	1.80133e-05	5.89309
IGJ	1.74802	7.00757	5.30853	5.66951e-07	1.84377e-05	5.86556
SEPP1	1.35062	4.75043	5.2982	5.93178e-07	1.89429e-05	5.82261
LOC440335	1.30981	1.5435	5.28769	6.21066e-07	1.95067e-05	5.77899
B4GALNT4	-1.03763	3.13198	-5.26067	6.98772e-07	2.12464e-05	5.66706
CHST9	1.20799	1.06357	5.23853	7.69493e-07	2.27967e-05	5.57555
LRRC10B	1.11033	0.905205	5.21643	8.46993e-07	2.45588e-05	5.48448
SLAMF7	1.07474	4.86868	5.18702	9.6202e-07	2.68499e-05	5.36367
ETV4	-1.09725	2.29912	-5.18022	9.90748e-07	2.74255e-05	5.33575
TSPAN1	1.9374	4.06576	5.15602	1.0998e-06	2.96787e-05	5.23672
EFCAB1	1.15264	0.862564	5.13151	1.22214e-06	3.22347e-05	5.1367
TNFRSF17	1.22996	2.91304	5.12766	1.24256e-06	3.26338e-05	5.12099
WFDC2	1.85987	6.13452	5.11247	1.32626e-06	3.41734e-05	5.0592
CCDC42B	1.02535	0.948288	5.07407	1.56323e-06	3.84615e-05	4.9034
KIAA1359	1.35613	2.34726	5.07286	1.57135e-06	3.86225e-05	4.89849
MUC5AC	1.60825	1.48968	5.04752	1.7507e-06	4.19793e-05	4.7961
RSPH1	1.43371	2.07978	5.04576	1.76386e-06	4.22534e-05	4.78901
LDLRAD1	1.14838	0.928342	5.01109	2.04389e-06	4.72095e-05	4.64946
FOXJ1	1.48203	1.41587	5.00567	2.09136e-06	4.77219e-05	4.62772
FAM3D	1.41844	1.79893	5.00015	2.14089e-06	4.85821e-05	4.60556
CES1	1.16476	1.97716	4.98795	2.25437e-06	4.99908e-05	4.55667
LRRC46	1.1314	1.43029	4.9768	2.3632e-06	5.17584e-05	4.51204
POU2AF1	1.27466	3.95209	4.93188	2.85572e-06	5.91147e-05	4.33291
IGHD	1.79947	2.60622	4.92584	2.92906e-06	6.01254e-05	4.30892
MUC20	1.00444	1.51328	4.90771	3.16056e-06	6.32887e-05	4.23698
MUC5B	1.24167	1.03347	4.89362	3.35277e-06	6.62185e-05	4.18115
SAA2	1.50673	2.71657	4.89196	3.37611e-06	6.64656e-05	4.17459
FCER2	1.3012	1.61298	4.88271	3.5092e-06	6.83578e-05	4.13803
MUC16	1.13411	1.9917	4.87101	3.68491e-06	7.10062e-05	4.09185
FCRL5	1.09882	2.58148	4.84489	4.10857e-06	7.69338e-05	3.98899
CPA3	1.27087	2.50416	4.84349	4.13271e-06	7.71501e-05	3.98345
AQP5	1.12758	1.03893	4.78683	5.22674e-06	9.24383e-05	3.7616
MSMB	2.25904	3.93856	4.76588	5.6986e-06	9.85801e-05	3.68
SPAG6	1.16416	1.28008	4.74487	6.21313e-06	0.000105692	3.5984
ADH1C	1.2305	1.16733	4.74357	6.2465e-06	0.000106113	3.59335
MZB1	1.43459	5.94426	4.73833	6.38243e-06	0.00010775	3.57303
CXCL17	1.98496	3.19495	4.63645	9.67171e-06	0.000148651	3.18107
PLEKHS1	1.24804	1.72026	4.63421	9.75965e-06	0.000149628	3.17254
AK027190	1.16394	1.55039	4.6259	1.00937e-05	0.000153407	3.14082
ATP12A	1.21475	1.21531	4.61142	1.07027e-05	0.000160342	3.08564
PPP1R14C	-1.21347	4.15433	-4.60415	1.10212e-05	0.000163551	3.05801
PKP1	-1.16102	5.75412	-4.55774	1.32845e-05	0.0001888	2.88216
GPR110	1.04098	1.50011	4.54941	1.37357e-05	0.000193062	2.85072
KIAA0125	1.04325	2.45442	4.54112	1.41992e-05	0.000197676	2.81949
TPSAB1	1.49234	3.79043	4.53969	1.42806e-05	0.000198472	2.81411
IGLL5	1.52865	8.71671	4.53156	1.47525e-05	0.000203531	2.78352
abParts_2	1.43498	5.77923	4.52674	1.50397e-05	0.000206796	2.76538
LGALS2	1.14378	3.74069	4.52575	1.50993e-05	0.00020748	2.76166
CCDC19	1.01968	1.44112	4.50686	1.62807e-05	0.000220279	2.6908
DKFZp667J0810	1.51097	8.90326	4.49761	1.68914e-05	0.000226667	2.65617
UPK1B	1.60053	2.35261	4.49534	1.70451e-05	0.000228105	2.64765
LCN2	2.27891	4.7331	4.45667	1.98711e-05	0.000255605	2.50345
SLC6A8	-1.33626	3.89114	-4.42797	2.22557e-05	0.000279408	2.39698
DKFZp686O16217	1.69727	8.59649	4.42131	2.28474e-05	0.000285169	2.37234
FAM46C	1.00264	3.66867	4.41402	2.35124e-05	0.000292326	2.34539
GSTA1	1.91851	3.34033	4.41032	2.38568e-05	0.000296307	2.33174
BPIFA1	2.33034	3.2409	4.40852	2.40259e-05	0.000298106	2.3251
TPSB2	1.3463	3.46089	4.39645	2.51925e-05	0.000310227	2.28059
AK128525	1.43582	6.42307	4.38041	2.68264e-05	0.000325214	2.2216
ZG16B	1.16192	1.92721	4.29082	3.80095e-05	0.000424385	1.89484
CAPS	1.23563	3.80105	4.28206	3.93171e-05	0.000435811	1.86315
TLR10	1.02226	2.53841	4.26913	4.13282e-05	0.000453594	1.81642
CEACAM6	1.63384	2.67836	4.26626	4.17876e-05	0.000457407	1.80606
abParts_5	1.31531	6.19528	4.24932	4.45985e-05	0.000478566	1.7451
KRT23	1.09349	1.6242	4.19307	5.53031e-05	0.000566568	1.54379
TFF1	1.00647	0.91436	4.193	5.53171e-05	0.000566568	1.54355
SELENBP1	1.10314	2.80661	4.14952	6.52437e-05	0.000645653	1.38925
abParts	1.43962	8.28377	4.07303	8.69854e-05	0.000806366	1.1207
CHI3L2	1.00989	3.15078	4.06355	9.01192e-05	0.000830437	1.08768
DERL3	1.03199	4.45636	4.04621	9.61347e-05	0.000876322	1.02742
SERPINB3	1.83467	3.26117	4.04039	9.82379e-05	0.00089119	1.00724
AK128652	1.08955	3.39273	3.9838	0.000121129	0.00104954	0.812077
ENPP2	1.17937	4.82555	3.93044	0.000147312	0.00121587	0.629969
IGH@	1.45178	6.80739	3.9293	0.000147927	0.00121983	0.626099
TSPAN8	1.06513	1.8585	3.92053	0.000152738	0.00125139	0.596337
LYPD2	1.64135	2.58787	3.89965	0.000164796	0.00132888	0.525706
C19orf33	1.27103	2.6638	3.89232	0.000169237	0.0013564	0.500996
CCL19	1.41054	6.32493	3.8624	0.000188593	0.00147472	0.400416
AGR2	1.48256	4.6767	3.85423	0.00019423	0.00151157	0.373076
LYZ	1.12649	8.70654	3.82235	0.000217819	0.00166245	0.266719
APOD	1.07718	2.92485	3.8136	0.000224753	0.00170582	0.237655
CSAG3	-1.02569	3.27424	-3.78187	0.000251707	0.00185807	0.13267
SCGB3A1	1.32812	1.36057	3.77118	0.000261461	0.00191623	0.0974506
CEACAM5	1.44576	2.31711	3.74955	0.000282298	0.00202301	0.0264451
ALDH3A1	1.16646	3.32034	3.7457	0.000286167	0.00204835	0.0138435
MUC13	1.12577	1.47031	3.72986	0.000302641	0.00213757	-0.0379535
Ig kappa	1.19211	12.0475	3.69427	0.000342971	0.00235531	-0.153644
NTRK2	-1.21098	4.59601	-3.6853	0.000353912	0.0024142	-0.182666
PCOLCE2	-1.00743	2.20693	-3.68235	0.000357575	0.00243445	-0.19218
CYP4B1	1.11993	2.70748	3.67846	0.000362469	0.00245821	-0.204741
SLPI	1.75844	5.8495	3.66562	0.000379089	0.00255258	-0.246155
COL17A1	-1.14239	6.07032	-3.65203	0.000397454	0.00264861	-0.289839
immunoglobulin heavy chain	1.06222	4.13151	3.63328	0.00042418	0.00279108	-0.349904
PSCA	1.28384	2.15449	3.61446	0.000452707	0.00293238	-0.409943
IGHG1	1.21555	12.0675	3.60073	0.000474662	0.00304758	-0.453606
SHISA2	-1.10741	2.88559	-3.40157	0.000930236	0.00510942	-1.07189
CCL18	1.17231	5.06042	3.37072	0.00102998	0.00554188	-1.16512
S100P	1.44734	4.09682	3.24157	0.00156677	0.00770351	-1.54795
DAPL1	-1.07602	5.18725	-2.93497	0.00404945	0.0163028	-2.40675
IGVK-A2	1.01763	3.00665	2.82823	0.0055484	0.020801	-2.6887
KRT4	1.30854	2.41341	2.74704	0.00701139	0.0250792	-2.89712
CXCL14	1.08786	4.07484	2.58323	0.0110784	0.0361036	-3.30145

## Sheet: Supplementary table 5
Query	Gene	Correlation coefficient	P-value
GNA14	CD40LG	0.575291	2.65196e-11
GNA14	HLA-G	0.63396	4.80221e-14
GNA14	BTLA	0.60587	1.16002e-12
GNA14	CD28	0.53512	1.02108e-09
GNA14	HLA-E	0.557024	1.48173e-10
GNA14	CD27	0.51656	4.71969e-09
GNA14	CD276	-0.454085	4.38132e-07
GNA14	HLA-DOB	0.36617	6.64626e-05
GNA14	CD70	-0.481469	6.71797e-08
GNA14	TNFSF9	-0.384939	2.5552e-05
GNA14	CD226	0.597652	2.77875e-12
GNA14	VTCN1	0.5143	5.65156e-09
GNA14	ICOSLG	-0.412215	5.71736e-06
GNA14	C10orf54	0.412988	5.46903e-06
GNA14	CD96	0.518154	4.15314e-09
GNA14	TNFSF14	0.548215	3.27474e-10
GNA14	PDCD1	0.434293	1.54003e-06
GNA14	CD160	0.357342	0.000102135
GNA14	PVR	-0.405646	8.29962e-06
